# Supplementary material for: (2R,3R,4S,5R)-2-(4-Amino-5-iodo-7H-pyrrolo­[2,3-d]pyrimidin-7-yl)-5-methyl­tetra­hydro­furan-3,4-diol
Source: Acta Crystallogr Sect E Struct Rep Online. 2013 Oct 16;69(Pt 11):o1646–7. doi: 10.1107/S1600536813027931 (PMC3884313; doi:10.1107/S1600536813027931)
Supplement: Supplementary file 1 [file e-69-o1646-sup1.cif]

##############################################################################
#                                                                            #
# This CIF contains the data in a paper accepted for publication in          #
# Acta Crystallographica Section E. It conforms to the requirements of       #
# Notes for Authors for Acta Crystallographica Section E, and has been       #
# peer reviewed under the auspices of the IUCr Commission on Journals.       #
#                                                                            #
# Full details of the Crystallographic Information File format               #
# are given in the paper "The Crystallographic Information File (CIF):       #
# a New Standard Archive File for Crystallography" by S. R. Hall, F. H.      #
# Allen and I. D. Brown [Acta Cryst. (1991), A47, 655-685].                  #
#                                                                            #
# The current version of the core CIF dictionary is obtainable from          #
# ftp://ftp.iucr.org/pub/cif_core.dic.                                       #
#                                                                            #
# Software is freely available for graphical display of the structure(s)     #
# in this CIF. For information consult the CIF software page                 #
# http://www.iucr.org/resources/cif/software.                                #
#                                                                            #
# This file may be used for bona fide research purposes within the           #
# scientific community so long as proper attribution is given to the journal # 
# article from which it was obtained.                                        #
#                                                                            #
##############################################################################
data_global
_journal_date_recd_electronic     2013-09-10
_journal_date_accepted     2013-10-11
_journal_name_full     'Acta Crystallographica, Section E'
_journal_year     2013
_journal_volume     69
_journal_issue     11
_journal_page_first     o1646
_journal_page_last     o1647
_journal_paper_category     QO
_journal_paper_doi     10.1107/S1600536813027931
_journal_coeditor_code     KQ2009
_publ_contact_author_name
;
Dr Ulrich Fl\"orke
;
_publ_contact_author_address
;
Anorganische und Analytische Chemie
Universit\"at Paderborn
Warburgerstrasse 100
D-33098 Paderborn
Germany
;
_publ_contact_author_email     ulrich.floerke@upb.de
_publ_contact_author_fax     '+49 5251 60 3423'
_publ_contact_author_phone     '+49 5251 60 2496'
_publ_section_title
;\
(2<i>R</i>,3<i>R</i>,4<i>S</i>,5<i>R</i>)-2-(4-Amino-5-iodo-7<i>H</i>-\
pyrrolo[2,3-<i>d</i>]pyrimidin-7-yl)-5-methyltetrahydrofuran-3,4-diol
;
loop_
    _publ_author_name
    _publ_author_footnote
    _publ_author_address
    'Fl\"orke, Ulrich' ?
;
Department Chemie
Fakult\"at f\"ur Naturwissenschaften
Universit\"at Paderborn
Warburgerstrasse 100
D-33098 Paderborn
Germany
;
    'Drewes, Birte' ?
;
Institut f\"ur Neurowissenschaften und Medizin
Nuklearchemie (INM-5)
Forschungszentrum J\"ulich GmbH
D-52428 J\"ulich
Germany
;
data_I
_database_code_depnum_ccdc_archive     'CCDC 965972'
_chemical_name_systematic
;\
(2<i>R</i>,3<i>R</i>,4<i>S</i>,5<i>R</i>)-2-(4-Amino-5-iodo-7<i>H</i>-\
pyrrolo[2,3-<i>d</i>]pyrimidin-7-yl)-5-methyltetrahydrofuran-3,4-diol
;
_chemical_name_common     ?
_chemical_formula_moiety     'C11 H13 I N4 O3'
_chemical_formula_sum     'C11 H13 I N4 O3'
_chemical_formula_iupac     'C11 H13 I N4 O3'
_chemical_formula_weight     376.15
_chemical_melting_point     ?
_symmetry_cell_setting     orthorhombic
_symmetry_space_group_name_H-M     'P 21 21 21'
_symmetry_space_group_name_Hall     'P 2ac 2ab'
loop_
    _symmetry_equiv_pos_as_xyz
    'x, y, z'
    '-x+1/2, -y, z+1/2'
    '-x, y+1/2, -z+1/2'
    'x+1/2, -y+1/2, -z'
_cell_length_a     4.9164(2)
_cell_length_b     14.6490(5)
_cell_length_c     18.0130(6)
_cell_angle_alpha     90.00
_cell_angle_beta     90.00
_cell_angle_gamma     90.00
_cell_volume     1297.30(8)
_cell_formula_units_Z     4
_cell_measurement_reflns_used     8237
_cell_measurement_theta_min     2.65
_cell_measurement_theta_max     28.27
_cell_measurement_temperature     130(2)
_exptl_crystal_description     needle
_exptl_crystal_colour     colourless
_exptl_crystal_size_max     0.49
_exptl_crystal_size_mid     0.08
_exptl_crystal_size_min     0.08
_exptl_crystal_density_diffrn     1.926
_exptl_crystal_density_meas     ?
_exptl_crystal_density_method     'not measured'
_exptl_crystal_F_000     736
_exptl_absorpt_coefficient_mu     2.479
_exptl_absorpt_correction_type     multi-scan
_exptl_absorpt_process_details     '(SADABS; Sheldrick, 2004)'
_exptl_absorpt_correction_T_min     0.376
_exptl_absorpt_correction_T_max     0.826
_exptl_special_details     ?
_diffrn_ambient_temperature     130(2)
_diffrn_radiation_type     MoK\a
_diffrn_radiation_wavelength     0.71073
_diffrn_radiation_source     'sealed tube'
_diffrn_radiation_monochromator     'graphite'
_diffrn_measurement_device_type     'Bruker SMART APEX'
_diffrn_measurement_method     '\f and \w scans'
_diffrn_reflns_number     12307
_diffrn_reflns_av_R_equivalents     0.0192
_diffrn_reflns_av_sigmaI/netI     0.0164
_diffrn_reflns_theta_min     1.79
_diffrn_reflns_theta_max     27.87
_diffrn_reflns_theta_full     27.87
_diffrn_measured_fraction_theta_max     1.000
_diffrn_measured_fraction_theta_full     1.000
_diffrn_reflns_limit_h_min     -6
_diffrn_reflns_limit_h_max     6
_diffrn_reflns_limit_k_min     -19
_diffrn_reflns_limit_k_max     19
_diffrn_reflns_limit_l_min     -23
_diffrn_reflns_limit_l_max     22
_refine_special_details
;
Refinement of <i>F</i>^2^ against ALL reflections. The weighted <i>R</i>-factor
<i>wR</i> and goodness of fit <i>S</i> are based on <i>F</i>^2^, conventional
<i>R</i>-factors <i>R</i> are based on <i>F</i>, with <i>F</i> set to zero for
negative <i>F</i>^2^. The threshold expression of <i>F</i>^2^ >
\s(<i>F</i>^2^) is used only for calculating <i>R</i>-factors(gt) <i>etc</i>.
and is not relevant to the choice of reflections for refinement.
<i>R</i>-factors based on <i>F</i>^2^ are statistically about twice as large
as those based on <i>F</i>, and <i>R</i>- factors based on ALL data will be
even larger.
;
_reflns_number_total     3103
_reflns_number_gt     3056
_reflns_threshold_expression     I>2\s(I)
_refine_ls_structure_factor_coef     Fsqd
_refine_ls_matrix_type     full
_refine_ls_R_factor_all     0.0204
_refine_ls_R_factor_gt     0.0200
_refine_ls_wR_factor_gt     0.0508
_refine_ls_wR_factor_ref     0.0510
_refine_ls_goodness_of_fit_ref     1.064
_refine_ls_restrained_S_all     1.064
_refine_ls_number_reflns     3103
_refine_ls_number_parameters     175
_refine_ls_number_restraints     0
_refine_ls_hydrogen_treatment     constr
_refine_ls_weighting_scheme     calc
_refine_ls_weighting_details
         'calc w=1/[\s^2^(Fo^2^)+(0.0319P)^2^+0.5639P] where P=(Fo^2^+2Fc^2^)/3'
_atom_sites_solution_hydrogens     difmap
_atom_sites_solution_primary     direct
_atom_sites_solution_secondary     difmap
_refine_ls_shift/su_max     0.001
_refine_ls_shift/su_mean     0.000
_refine_diff_density_max     1.052
_refine_diff_density_min     -0.297
_refine_ls_extinction_method     none
_refine_ls_extinction_coef     ?
_refine_ls_abs_structure_details     'Flack (1983), 1274 Friedel pairs'
_refine_ls_abs_structure_Flack     -0.015(17)
loop_
    _atom_type_symbol
    _atom_type_description
    _atom_type_scat_dispersion_real
    _atom_type_scat_dispersion_imag
    _atom_type_scat_source
    'C' 'C' 0.0033 0.0016
                         'International Tables Vol C Tables 4.2.6.8 and 6.1.1.4'
    'H' 'H' 0.0000 0.0000
                         'International Tables Vol C Tables 4.2.6.8 and 6.1.1.4'
    'N' 'N' 0.0061 0.0033
                         'International Tables Vol C Tables 4.2.6.8 and 6.1.1.4'
    'O' 'O' 0.0106 0.0060
                         'International Tables Vol C Tables 4.2.6.8 and 6.1.1.4'
    'I' 'I' -0.4742 1.8119
                         'International Tables Vol C Tables 4.2.6.8 and 6.1.1.4'
_computing_data_collection     'SMART (Bruker, 2002)'
_computing_cell_refinement     'SAINT (Bruker, 2002)'
_computing_data_reduction     'SAINT (Bruker, 2002)'
_computing_structure_solution     'SHELXTL (Sheldrick, 2008)'
_computing_structure_refinement     'SHELXTL (Sheldrick, 2008)'
_computing_molecular_graphics     'SHELXTL (Sheldrick, 2008)'
_computing_publication_material
                                  'SHELXTL (Sheldrick, 2008) and local programs'
loop_
    _atom_site_type_symbol
    _atom_site_label
    _atom_site_fract_x
    _atom_site_fract_y
    _atom_site_fract_z
    _atom_site_U_iso_or_equiv
    _atom_site_adp_type
    _atom_site_calc_flag
    _atom_site_refinement_flags
    _atom_site_occupancy
    _atom_site_symmetry_multiplicity
    _atom_site_disorder_assembly
    _atom_site_disorder_group
    I I1 0.89717(3) 0.148805(10) 0.080859(9) 0.02262(6) Uani d . 1 1 . .
    O O1 0.5927(4) 0.52637(11) 0.01354(9) 0.0194(3) Uani d . 1 1 . .
    O O2 1.0140(4) 0.58588(12) 0.16890(10) 0.0197(4) Uani d . 1 1 . .
    H H2 1.1212 0.5464 0.1858 0.030 Uiso calc R 1 1 . .
    O O3 0.7492(4) 0.71478(11) 0.08382(10) 0.0228(4) Uani d . 1 1 . .
    H H3 0.8160 0.7236 0.1261 0.034 Uiso calc R 1 1 . .
    N N1 0.2124(5) 0.28946(15) 0.26704(12) 0.0224(4) Uani d . 1 1 . .
    N N2 0.3108(4) 0.43351(14) 0.20816(11) 0.0189(4) Uani d . 1 1 . .
    N N3 0.6561(4) 0.42430(13) 0.11225(11) 0.0162(4) Uani d . 1 1 . .
    N N4 0.4171(5) 0.15312(15) 0.23436(11) 0.0243(4) Uani d . 1 1 . .
    H H4A 0.3194 0.1255 0.2686 0.029 Uiso calc R 1 1 . .
    H H4B 0.5318 0.1215 0.2070 0.029 Uiso calc R 1 1 . .
    C C1 0.8108(5) 0.35459(17) 0.08162(13) 0.0192(4) Uani d . 1 1 . .
    H H1A 0.9408 0.3619 0.0430 0.023 Uiso calc R 1 1 . .
    C C2 0.7476(5) 0.27404(16) 0.11546(14) 0.0191(5) Uani d . 1 1 . .
    C C3 0.5438(5) 0.29313(16) 0.17014(13) 0.0160(5) Uani d . 1 1 . .
    C C4 0.3910(6) 0.24402(16) 0.22372(12) 0.0185(5) Uani d . 1 1 . .
    C C5 0.1823(5) 0.37938(18) 0.25567(14) 0.0223(5) Uani d . 1 1 . .
    H H5A 0.0501 0.4085 0.2860 0.027 Uiso calc R 1 1 . .
    C C6 0.4924(5) 0.38688(16) 0.16605(13) 0.0164(5) Uani d . 1 1 . .
    C C7 0.6628(5) 0.51898(15) 0.08971(13) 0.0154(4) Uani d . 1 1 . .
    H H7A 0.5302 0.5547 0.1202 0.018 Uiso calc R 1 1 . .
    C C8 0.9424(5) 0.56288(15) 0.09505(12) 0.0150(5) Uani d . 1 1 . .
    H H8A 1.0830 0.5217 0.0730 0.018 Uiso calc R 1 1 . .
    C C9 0.9025(5) 0.64656(15) 0.04619(12) 0.0178(4) Uani d . 1 1 . .
    H H9A 1.0796 0.6710 0.0274 0.021 Uiso calc R 1 1 . .
    C C10 0.7272(5) 0.60780(16) -0.01690(13) 0.0182(5) Uani d . 1 1 . .
    H H10A 0.5861 0.6538 -0.0312 0.022 Uiso calc R 1 1 . .
    C C11 0.8868(6) 0.58060(18) -0.08480(14) 0.0274(5) Uani d . 1 1 . .
    H H11A 1.0502 0.5471 -0.0697 0.041 Uiso calc R 1 1 . .
    H H11B 0.9398 0.6355 -0.1124 0.041 Uiso calc R 1 1 . .
    H H11C 0.7742 0.5415 -0.1165 0.041 Uiso calc R 1 1 . .
loop_
    _atom_site_aniso_label
    _atom_site_aniso_U_11
    _atom_site_aniso_U_22
    _atom_site_aniso_U_33
    _atom_site_aniso_U_12
    _atom_site_aniso_U_13
    _atom_site_aniso_U_23
    I1 0.02487(8) 0.01568(8) 0.02731(8) 0.00340(6) -0.00081(7) -0.00292(6)
    O1 0.0223(8) 0.0186(8) 0.0174(7) -0.0041(7) -0.0021(8) 0.0033(6)
    O2 0.0225(9) 0.0172(8) 0.0193(8) 0.0048(7) -0.0047(7) -0.0027(7)
    O3 0.0320(10) 0.0158(7) 0.0207(8) 0.0065(7) -0.0005(9) -0.0020(7)
    N1 0.0230(11) 0.0239(10) 0.0203(10) -0.0025(9) 0.0016(9) 0.0048(8)
    N2 0.0217(10) 0.0181(10) 0.0170(9) 0.0027(8) 0.0005(8) 0.0030(8)
    N3 0.0177(11) 0.0120(9) 0.0191(9) 0.0006(7) 0.0022(8) 0.0007(7)
    N4 0.0286(11) 0.0227(10) 0.0216(10) -0.0061(12) 0.0010(9) 0.0076(8)
    C1 0.0192(10) 0.0170(10) 0.0213(10) 0.0002(9) 0.0033(9) -0.0001(11)
    C2 0.0207(13) 0.0160(11) 0.0206(11) 0.0005(9) -0.0014(10) 0.0000(9)
    C3 0.0162(12) 0.0145(10) 0.0174(10) -0.0010(8) -0.0018(9) 0.0019(8)
    C4 0.0209(12) 0.0172(10) 0.0175(10) -0.0019(10) -0.0055(11) 0.0043(8)
    C5 0.0231(12) 0.0227(11) 0.0210(12) 0.0039(10) 0.0030(10) 0.0017(9)
    C6 0.0167(10) 0.0174(11) 0.0149(10) -0.0008(9) -0.0026(9) 0.0042(9)
    C7 0.0150(10) 0.0130(9) 0.0182(11) -0.0019(8) -0.0009(9) 0.0020(8)
    C8 0.0154(12) 0.0135(10) 0.0161(11) 0.0006(8) 0.0007(8) -0.0024(8)
    C9 0.0205(10) 0.0116(9) 0.0212(10) -0.0014(12) 0.0032(9) -0.0001(8)
    C10 0.0233(12) 0.0136(10) 0.0177(11) -0.0011(9) 0.0018(10) 0.0027(9)
    C11 0.0375(14) 0.0256(12) 0.0190(11) -0.0042(12) 0.0058(15) 0.0001(10)
_geom_special_details
;
All e.s.d.'s (except the e.s.d. in the dihedral angle between two l.s. planes)
are estimated using the full covariance matrix. The cell e.s.d.'s are taken
into account individually in the estimation of e.s.d.'s in distances, angles
and torsion angles; correlations between e.s.d.'s in cell parameters are only
used when they are defined by crystal symmetry. An approximate (isotropic)
treatment of cell e.s.d.'s is used for estimating e.s.d.'s involving l.s.
planes.
;
loop_
    _geom_bond_atom_site_label_1
    _geom_bond_atom_site_label_2
    _geom_bond_site_symmetry_2
    _geom_bond_distance
    _geom_bond_publ_flag
    I1 C2 . 2.072(2) y
    O1 C7 . 1.419(3) y
    O1 C10 . 1.470(3) y
    O2 C8 . 1.417(3) ?
    O2 H2 . 0.8400 ?
    O3 C9 . 1.423(3) ?
    O3 H3 . 0.8400 ?
    N1 C5 . 1.341(3) ?
    N1 C4 . 1.350(3) ?
    N2 C5 . 1.327(3) ?
    N2 C6 . 1.356(3) ?
    N3 C6 . 1.374(3) y
    N3 C1 . 1.388(3) y
    N3 C7 . 1.446(3) y
    N4 C4 . 1.351(3) ?
    N4 H4A . 0.8800 ?
    N4 H4B . 0.8800 ?
    C1 C2 . 1.364(3) y
    C1 H1A . 0.9500 ?
    C2 C3 . 1.433(4) y
    C3 C6 . 1.398(3) ?
    C3 C4 . 1.419(3) y
    C5 H5A . 0.9500 ?
    C7 C8 . 1.521(3) ?
    C7 H7A . 1.0000 ?
    C8 C9 . 1.522(3) ?
    C8 H8A . 1.0000 ?
    C9 C10 . 1.535(3) ?
    C9 H9A . 1.0000 ?
    C10 C11 . 1.507(3) ?
    C10 H10A . 1.0000 ?
    C11 H11A . 0.9800 ?
    C11 H11B . 0.9800 ?
    C11 H11C . 0.9800 ?
loop_
    _geom_angle_atom_site_label_1
    _geom_angle_atom_site_label_2
    _geom_angle_atom_site_label_3
    _geom_angle_site_symmetry_1
    _geom_angle_site_symmetry_3
    _geom_angle
    _geom_angle_publ_flag
    C7 O1 C10 . . 108.28(17) y
    C8 O2 H2 . . 109.5 ?
    C9 O3 H3 . . 109.5 ?
    C5 N1 C4 . . 117.9(2) ?
    C5 N2 C6 . . 111.9(2) ?
    C6 N3 C1 . . 107.93(19) y
    C6 N3 C7 . . 126.5(2) y
    C1 N3 C7 . . 125.6(2) y
    C4 N4 H4A . . 120.0 ?
    C4 N4 H4B . . 120.0 ?
    H4A N4 H4B . . 120.0 ?
    C2 C1 N3 . . 109.5(2) ?
    C2 C1 H1A . . 125.2 ?
    N3 C1 H1A . . 125.2 ?
    C1 C2 C3 . . 107.3(2) ?
    C1 C2 I1 . . 123.41(19) ?
    C3 C2 I1 . . 128.88(18) ?
    C6 C3 C4 . . 116.0(2) ?
    C6 C3 C2 . . 106.4(2) ?
    C4 C3 C2 . . 137.6(2) ?
    N1 C4 N4 . . 117.7(2) ?
    N1 C4 C3 . . 119.2(2) ?
    N4 C4 C3 . . 123.1(2) ?
    N2 C5 N1 . . 129.3(2) ?
    N2 C5 H5A . . 115.4 ?
    N1 C5 H5A . . 115.4 ?
    N2 C6 N3 . . 125.4(2) ?
    N2 C6 C3 . . 125.7(2) ?
    N3 C6 C3 . . 108.9(2) ?
    O1 C7 N3 . . 109.84(18) ?
    O1 C7 C8 . . 104.37(18) ?
    N3 C7 C8 . . 114.11(19) ?
    O1 C7 H7A . . 109.5 ?
    N3 C7 H7A . . 109.5 ?
    C8 C7 H7A . . 109.5 ?
    O2 C8 C7 . . 112.61(19) ?
    O2 C8 C9 . . 112.55(18) ?
    C7 C8 C9 . . 100.81(18) ?
    O2 C8 H8A . . 110.2 ?
    C7 C8 H8A . . 110.2 ?
    C9 C8 H8A . . 110.2 ?
    O3 C9 C8 . . 111.00(18) ?
    O3 C9 C10 . . 108.4(2) ?
    C8 C9 C10 . . 101.68(18) ?
    O3 C9 H9A . . 111.8 ?
    C8 C9 H9A . . 111.8 ?
    C10 C9 H9A . . 111.8 ?
    O1 C10 C11 . . 108.81(19) ?
    O1 C10 C9 . . 106.05(18) ?
    C11 C10 C9 . . 114.0(2) ?
    O1 C10 H10A . . 109.3 ?
    C11 C10 H10A . . 109.3 ?
    C9 C10 H10A . . 109.3 ?
    C10 C11 H11A . . 109.5 ?
    C10 C11 H11B . . 109.5 ?
    H11A C11 H11B . . 109.5 ?
    C10 C11 H11C . . 109.5 ?
    H11A C11 H11C . . 109.5 ?
    H11B C11 H11C . . 109.5 ?
loop_
    _geom_torsion_atom_site_label_1
    _geom_torsion_atom_site_label_2
    _geom_torsion_atom_site_label_3
    _geom_torsion_atom_site_label_4
    _geom_torsion_site_symmetry_1
    _geom_torsion_site_symmetry_2
    _geom_torsion_site_symmetry_3
    _geom_torsion_site_symmetry_4
    _geom_torsion
    _geom_torsion_publ_flag
    C6 N3 C1 C2 . . . . -0.2(3) ?
    C7 N3 C1 C2 . . . . -178.7(2) ?
    N3 C1 C2 C3 . . . . -0.1(3) ?
    N3 C1 C2 I1 . . . . 173.35(17) ?
    C1 C2 C3 C6 . . . . 0.3(3) ?
    I1 C2 C3 C6 . . . . -172.66(19) ?
    C1 C2 C3 C4 . . . . -179.9(3) ?
    I1 C2 C3 C4 . . . . 7.2(5) ?
    C5 N1 C4 N4 . . . . -178.8(2) ?
    C5 N1 C4 C3 . . . . 1.9(4) ?
    C6 C3 C4 N1 . . . . -0.8(3) ?
    C2 C3 C4 N1 . . . . 179.3(3) ?
    C6 C3 C4 N4 . . . . 179.9(2) ?
    C2 C3 C4 N4 . . . . 0.1(5) ?
    C6 N2 C5 N1 . . . . 1.1(4) ?
    C4 N1 C5 N2 . . . . -2.2(4) ?
    C5 N2 C6 N3 . . . . -179.8(2) ?
    C5 N2 C6 C3 . . . . 0.2(4) ?
    C1 N3 C6 N2 . . . . -179.6(2) ?
    C7 N3 C6 N2 . . . . -1.1(4) ?
    C1 N3 C6 C3 . . . . 0.3(3) ?
    C7 N3 C6 C3 . . . . 178.9(2) ?
    C4 C3 C6 N2 . . . . -0.3(4) ?
    C2 C3 C6 N2 . . . . 179.6(2) ?
    C4 C3 C6 N3 . . . . 179.7(2) ?
    C2 C3 C6 N3 . . . . -0.4(3) ?
    C10 O1 C7 N3 . . . . -151.81(19) ?
    C10 O1 C7 C8 . . . . -29.1(2) ?
    C6 N3 C7 O1 . . . . -119.2(2) ?
    C1 N3 C7 O1 . . . . 59.1(3) ?
    C6 N3 C7 C8 . . . . 124.0(2) ?
    C1 N3 C7 C8 . . . . -57.7(3) ?
    O1 C7 C8 O2 . . . . 162.92(18) ?
    N3 C7 C8 O2 . . . . -77.2(2) ?
    O1 C7 C8 C9 . . . . 42.8(2) ?
    N3 C7 C8 C9 . . . . 162.66(19) ?
    O2 C8 C9 O3 . . . . -44.0(3) ?
    C7 C8 C9 O3 . . . . 76.2(2) ?
    O2 C8 C9 C10 . . . . -159.10(19) ?
    C7 C8 C9 C10 . . . . -38.9(2) ?
    C7 O1 C10 C11 . . . . 126.7(2) ?
    C7 O1 C10 C9 . . . . 3.7(2) ?
    O3 C9 C10 O1 . . . . -94.2(2) ?
    C8 C9 C10 O1 . . . . 22.8(2) ?
    O3 C9 C10 C11 . . . . 146.1(2) ?
    C8 C9 C10 C11 . . . . -96.9(2) ?
loop_
    _geom_hbond_atom_site_label_D
    _geom_hbond_atom_site_label_H
    _geom_hbond_atom_site_label_A
    _geom_hbond_site_symmetry_A
    _geom_hbond_distance_DH
    _geom_hbond_distance_HA
    _geom_hbond_distance_DA
    _geom_hbond_angle_DHA
    O2 H2 N2 1_655 0.84 1.94 2.759(3) 165
    O3 H3 N1 3_655 0.84 2.16 2.907(3) 149
    N4 H4A O2 3_645 0.88 2.07 2.915(3) 160
    N4 H4B I1 . 0.88 2.92 3.636(2) 139
_iucr_refine_instructions_details
;
TITL I in P2(1)2(1)2(1)
CELL 0.71073   4.9164  14.6490  18.0130  90.000  90.000  90.000
ZERR    4.00   0.0002   0.0005   0.0006   0.000   0.000   0.000
LATT -1
SYMM 0.5-X, -Y, 0.5+Z
SYMM -X, 0.5+Y, 0.5-Z
SYMM 0.5+X, 0.5-Y, -Z
SFAC C H N O I
UNIT 44 52 16 12 4
TEMP -143
SHEL 1000 0.76
SIZE 0.49 0.08 0.08
OMIT 0 1 0
ACTA
L.S. 30
EQIV $1 -x+1, y+0.5, -z+0.5
EQIV $2 x+1, y, z
EQIV $3 -x+1, y-0.5, -z+0.5
HTAB O3 N1_$1
HTAB O2 N2_$2
HTAB N4 O2_$3
HTAB N4 I1
HTAB
CONF
BOND $H
WGHT    0.031900    0.563900
FVAR       0.41219
I1    5     .897169     .148805     .080859    11.00000     .02487     .01568 =
          .02731    -.00292    -.00081     .00340
      .00003  .00001  .00001  .00008  .00008  .00008  .00006  .00007  .00006
O1    4     .592745     .526369     .013544    11.00000     .02227     .01858 =
          .01741     .00330    -.00212    -.00407
      .00039  .00011  .00009  .00084  .00078  .00075  .00060  .00079  .00074
O2    4    1.013958     .585883     .168900    11.00000     .02251     .01722 =
          .01929    -.00271    -.00470     .00476
      .00039  .00012  .00010  .00086  .00080  .00083  .00066  .00070  .00070
AFIX 147
H2    2    1.121192     .546402     .185844    11.00000   -1.50000
      .00000  .00000  .00000  .00000
AFIX   0
O3    4     .749200     .714782     .083815    11.00000     .03203     .01576 =
          .02072    -.00196    -.00049     .00645
      .00039  .00011  .00010  .00102  .00074  .00082  .00072  .00087  .00069
AFIX 147
H3    2     .816013     .723624     .126128    11.00000   -1.50000
      .00000  .00000  .00000  .00000
AFIX   0
N1    3     .212366     .289458     .267039    11.00000     .02305     .02389 =
          .02031     .00478     .00164    -.00249
      .00049  .00015  .00012  .00109  .00105  .00101  .00084  .00088  .00092
N2    3     .310813     .433508     .208161    11.00000     .02168     .01808 =
          .01701     .00297     .00055     .00269
      .00045  .00014  .00011  .00101  .00099  .00093  .00076  .00082  .00082
N3    3     .656077     .424300     .112250    11.00000     .01769     .01196 =
          .01905     .00072     .00219     .00065
      .00042  .00013  .00011  .00109  .00086  .00090  .00070  .00078  .00075
N4    3     .417094     .153120     .234364    11.00000     .02858     .02270 =
          .02162     .00763     .00097    -.00610
      .00047  .00015  .00011  .00110  .00100  .00097  .00083  .00087  .00117
AFIX  93
H4A   2     .319436     .125538     .268614    11.00000   -1.20000
      .00000  .00000  .00000  .00000
H4B   2     .531763     .121512     .207044    11.00000   -1.20000
      .00000  .00000  .00000  .00000
AFIX   0
C1    1     .810844     .354587     .081619    11.00000     .01922     .01702 =
          .02127    -.00014     .00329     .00016
      .00051  .00017  .00013  .00100  .00101  .00104  .00108  .00090  .00087
AFIX  43
H1A   2     .940772     .361852     .043031    11.00000   -1.20000
      .00000  .00000  .00000  .00000
AFIX   0
C2    1     .747646     .274044     .115456    11.00000     .02067     .01603 =
          .02059     .00001    -.00137     .00052
      .00054  .00016  .00014  .00132  .00108  .00115  .00090  .00097  .00094
C3    1     .543776     .293133     .170145    11.00000     .01621     .01449 =
          .01741     .00193    -.00177    -.00096
      .00050  .00016  .00013  .00121  .00100  .00103  .00081  .00085  .00082
C4    1     .390971     .244018     .223722    11.00000     .02086     .01718 =
          .01749     .00433    -.00548    -.00192
      .00059  .00016  .00012  .00115  .00104  .00103  .00080  .00107  .00102
C5    1     .182325     .379382     .255666    11.00000     .02313     .02274 =
          .02097     .00171     .00301     .00388
      .00055  .00018  .00014  .00118  .00110  .00116  .00094  .00102  .00095
AFIX  43
H5A   2     .050083     .408484     .285974    11.00000   -1.20000
      .00000  .00000  .00000  .00000
AFIX   0
C6    1     .492445     .386881     .166045    11.00000     .01675     .01741 =
          .01493     .00417    -.00264    -.00081
      .00052  .00016  .00013  .00101  .00107  .00103  .00087  .00088  .00089
C7    1     .662750     .518977     .089710    11.00000     .01499     .01301 =
          .01824     .00198    -.00085    -.00193
      .00046  .00015  .00013  .00105  .00093  .00111  .00082  .00087  .00077
AFIX  13
H7A   2     .530208     .554698     .120195    11.00000   -1.20000
      .00000  .00000  .00000  .00000
AFIX   0
C8    1     .942367     .562880     .095046    11.00000     .01539     .01350 =
          .01609    -.00245     .00071     .00057
      .00047  .00015  .00012  .00115  .00099  .00106  .00079  .00082  .00081
AFIX  13
H8A   2    1.083029     .521714     .072973    11.00000   -1.20000
      .00000  .00000  .00000  .00000
AFIX   0
C9    1     .902468     .646560     .046186    11.00000     .02050     .01165 =
          .02118    -.00010     .00316    -.00141
      .00051  .00015  .00012  .00104  .00090  .00102  .00084  .00092  .00118
AFIX  13
H9A   2    1.079579     .670952     .027432    11.00000   -1.20000
      .00000  .00000  .00000  .00000
AFIX   0
C10   1     .727165     .607797    -.016897    11.00000     .02334     .01361 =
          .01769     .00273     .00175    -.00114
      .00053  .00016  .00013  .00125  .00100  .00108  .00087  .00098  .00093
AFIX  13
H10A  2     .586138     .653753    -.031165    11.00000   -1.20000
      .00000  .00000  .00000  .00000
AFIX   0
C11   1     .886812     .580603    -.084800    11.00000     .03752     .02564 =
          .01900     .00010     .00579    -.00417
      .00065  .00018  .00014  .00143  .00119  .00110  .00097  .00145  .00115
AFIX 137
H11A  2    1.050221     .547122    -.069655    11.00000   -1.50000
      .00000  .00000  .00000  .00000
H11B  2     .939848     .635451    -.112382    11.00000   -1.50000
      .00000  .00000  .00000  .00000
H11C  2     .774191     .541550    -.116523    11.00000   -1.50000
      .00000  .00000  .00000  .00000
HKLF 4
REM Highest difference peak  1.052,  deepest hole -0.297,  1-sigma level  0.082
Q1    1   0.8069  0.1423  0.1246  11.00000  0.05    1.05
Q2    1   0.9491  0.1599  0.0405  11.00000  0.05    0.70
Q3    1   0.8507  0.1559  0.0406  11.00000  0.05    0.65
Q4    1   0.9021  0.1966  0.0866  11.00000  0.05    0.60
Q5    1   0.9007  0.1025  0.0773  11.00000  0.05    0.42
Q6    1   0.8057  0.5404  0.0812  11.00000  0.05    0.41
Q7    1   0.6022  0.4160  0.1389  11.00000  0.05    0.35
Q8    1   0.4859  0.1218  0.2219  11.00000  0.05    0.33
Q9    1   0.6426  0.2770  0.1400  11.00000  0.05    0.31
Q10   1   0.4481  0.4270  0.1975  11.00000  0.05    0.31
;
