# Supplementary material for: (2R,3R,4S,5R)-2-(4-Amino-5-iodo-7H-pyrrolo­[2,3-d]pyrimidin-7-yl)-5-methyl­tetra­hydro­furan-3,4-diol
Source: Acta Crystallogr Sect E Struct Rep Online. 2013 Oct 16;69(Pt 11):o1646–7. doi: 10.1107/S1600536813027931 (PMC3884313; doi:10.1107/S1600536813027931)
Supplement: Supplementary file 2 [file e-69-o1646-Isup2.hkl]

# 
# h,k,l, Fc-squared, Fo-squared, sigma(Fo-squared) and status flag 
# 
data_I
_shelx_title ' C11 H13 I N4 O3 in P2(1)2(1)2(1)' 
_shelx_refln_list_code          4 
_shelx_F_calc_maximum      238.82 
_exptl_crystal_F_000       736.00 
_reflns_d_resolution_high  0.7603 
 
loop_ 
 _symmetry_equiv_pos_as_xyz 
 'x, y, z' 
 '-x+1/2, -y, z+1/2' 
 '-x, y+1/2, -z+1/2' 
 'x+1/2, -y+1/2, -z' 
 
_cell_length_a     4.9164 
_cell_length_b    14.6490 
_cell_length_c    18.0130 
_cell_angle_alpha  90.000 
_cell_angle_beta   90.000 
_cell_angle_gamma  90.000 
 
_shelx_F_squared_multiplier     1.000 
 
loop_ 
 _refln_index_h 
 _refln_index_k 
 _refln_index_l 
 _refln_F_squared_calc 
 _refln_F_squared_meas 
 _refln_F_squared_sigma 
 _refln_observed_status 
   2   0   0      782.40      673.44     21.95 o 
   4   0   0     4818.16     4600.27     78.09 o 
   6   0   0     1341.92     1396.98     45.24 o 
   1   1   0      115.81      119.07      3.18 o 
   2   1   0    14287.71    14973.70    126.46 o 
   3   1   0     1296.56     1166.46     20.61 o 
   4   1   0     1639.47     1682.62     29.01 o 
   5   1   0       25.79       23.48      5.06 o 
   6   1   0      784.17      838.07     50.38 o 
   0   2   0     2413.78     2732.60     33.97 o 
   1   2   0    37288.76    39435.28    249.77 o 
   2   2   0      599.78      633.58      9.71 o 
   3   2   0      187.40      192.37      8.94 o 
   4   2   0       12.62       20.02      4.12 o 
   5   2   0     4014.04     3997.34     47.30 o 
   6   2   0      574.01      597.33     30.24 o 
   1   3   0     5748.05     6267.29     44.24 o 
   2   3   0     1687.34     1578.44     18.21 o 
   3   3   0    11176.45    11208.46     82.25 o 
   4   3   0       47.60       43.88      5.01 o 
   5   3   0      255.53      247.29     13.41 o 
   6   3   0       17.98       23.32     11.05 o 
   0   4   0    32749.81    34408.27    308.50 o 
   1   4   0      786.41      800.54     12.44 o 
   2   4   0     3361.09     3311.19     28.92 o 
   3   4   0       62.85       56.63      4.30 o 
   4   4   0     3202.37     2971.37     44.54 o 
   5   4   0     2245.88     2202.21     76.28 o 
   6   4   0      267.79      282.20     25.34 o 
   1   5   0      659.26      645.27      8.83 o 
   2   5   0    15455.01    16458.18    112.13 o 
   3   5   0       44.02       39.61      4.82 o 
   4   5   0     2025.01     1865.69     26.24 o 
   5   5   0       19.89       13.80      6.43 o 
   6   5   0      435.10      453.57     31.18 o 
   0   6   0     4163.17     4318.30     47.82 o 
   1   6   0     4480.50     4532.52     35.93 o 
   2   6   0     1159.01     1112.75     15.28 o 
   3   6   0      330.80      342.33      9.23 o 
   4   6   0     4710.42     4551.24     48.45 o 
   5   6   0     1981.00     1991.69    161.24 o 
   6   6   0      888.19      923.20     58.42 o 
   1   7   0     6365.42     6610.57     50.14 o 
   2   7   0     2388.09     2567.94     30.18 o 
   3   7   0     7013.16     6900.91     56.57 o 
   4   7   0       47.27       48.06      6.70 o 
   5   7   0        8.28       15.44      9.05 o 
   6   7   0       85.23      102.30     18.18 o 
   0   8   0     2608.74     2657.53     44.89 o 
   1   8   0     2304.49     2120.95     21.93 o 
   2   8   0        6.75        7.31      2.52 o 
   3   8   0     1184.48     1164.64     19.59 o 
   4   8   0      777.84      745.96     23.03 o 
   5   8   0     2904.02     2829.25     70.28 o 
   1   9   0     2690.33     2603.01     26.15 o 
   2   9   0    16214.63    16916.20    137.29 o 
   3   9   0      535.06      529.98     13.27 o 
   4   9   0     1067.14     1073.83     24.81 o 
   5   9   0       30.58       31.70     16.66 o 
   0  10   0    13440.69    13856.09    139.36 o 
   1  10   0      908.45      898.25     14.06 o 
   2  10   0     1289.29     1245.87     17.80 o 
   3  10   0      375.62      340.77     11.47 o 
   4  10   0     6220.72     6200.20     90.70 o 
   5  10   0       68.83       51.91     10.65 o 
   1  11   0      948.52      944.08     15.15 o 
   2  11   0     4007.63     4120.12     44.85 o 
   3  11   0     1828.13     1814.81     27.77 o 
   4  11   0      480.51      439.52     24.15 o 
   5  11   0      402.87      356.73     23.61 o 
   0  12   0      281.16      278.63     12.07 o 
   1  12   0     7632.95     7563.65     62.16 o 
   2  12   0      537.27      560.31     14.50 o 
   3  12   0     1940.03     1944.92     34.97 o 
   4  12   0      610.15      648.55     36.25 o 
   5  12   0     2156.88     2142.73     53.40 o 
   1  13   0      775.41      796.97     17.13 o 
   2  13   0       99.19      117.76      8.29 o 
   3  13   0     2701.34     2778.64     44.40 o 
   4  13   0        6.33        1.87      6.81 o 
   0  14   0    11358.89    11451.69    180.16 o 
   1  14   0      698.71      746.81     17.29 o 
   2  14   0       38.54       35.27      6.60 o 
   3  14   0       60.38       54.08      9.34 o 
   4  14   0     1405.82     1465.31     42.81 o 
   1  15   0      297.78      320.96     12.59 o 
   2  15   0     4158.29     4216.68     58.15 o 
   3  15   0       36.33       53.44     15.77 o 
   4  15   0      534.35      496.67     27.35 o 
   0  16   0     4653.63     4691.73     86.67 o 
   1  16   0     2060.40     1974.24     31.71 o 
   2  16   0      136.18      118.55     11.32 o 
   3  16   0      251.89      235.09     19.19 o 
   1  17   0      631.64      664.46     18.34 o 
   2  17   0       97.11      101.80     24.24 o 
   3  17   0     1412.01     1500.16     42.49 o 
   0  18   0      984.81     1024.53     38.79 o 
   1  18   0     1822.36     1843.39     37.63 o 
   2  18   0      198.09      171.51     16.39 o 
   1  19   0      260.36      277.04     20.07 o 
   1   0   1      765.14      756.59     14.48 o 
   2   0   1    14485.45    15251.77    128.62 o 
   3   0   1      171.74      194.61     10.26 o 
   4   0   1     2030.70     1934.18     31.39 o 
   5   0   1      447.50      440.57     15.95 o 
   6   0   1      701.34      715.31     27.00 o 
  -6   1   1      446.31      514.59     26.15 o 
  -5   1   1      912.69      923.18     23.03 o 
  -4   1   1     3087.74     2962.85     47.15 o 
  -3   1   1     3528.34     3397.88     40.70 o 
  -2   1   1     6014.38     6242.09     52.11 o 
  -1   1   1     5826.00     6264.82     53.49 o 
   0   1   1    11737.15    12717.31    103.53 o 
   1   1   1     5268.53     5652.96     36.96 o 
   2   1   1     5895.22     6066.85     57.55 o 
   3   1   1     3687.21     3617.56     42.50 o 
   4   1   1     3090.80     3050.42     42.74 o 
   5   1   1      896.94      902.39     20.09 o 
   6   1   1      404.49      476.10     40.55 o 
  -6   2   1      840.63      848.48     29.16 o 
  -5   2   1       11.04       16.60      5.55 o 
  -4   2   1     1468.60     1439.47     22.41 o 
  -3   2   1    10629.24    10769.70     86.72 o 
  -2   2   1     7794.96     8181.85     58.80 o 
  -1   2   1    14090.19    15391.33     93.28 o 
   0   2   1     2389.50     2575.25     23.32 o 
   1   2   1    14494.97    15876.90    136.87 o 
   2   2   1     7951.24     8400.30     61.14 o 
   3   2   1    11132.53    11369.07     91.84 o 
   4   2   1     1416.62     1383.50     22.61 o 
   5   2   1        6.49        3.58      4.47 o 
   6   2   1      841.51      860.87     36.27 o 
  -6   3   1       45.97       30.95     23.81 o 
  -5   3   1     2245.79     2191.08     39.21 o 
  -4   3   1     1154.32     1125.62     19.37 o 
  -3   3   1      463.66      419.77      9.13 o 
  -2   3   1     6645.25     7131.29     52.42 o 
  -1   3   1     7973.17     8415.72     53.45 o 
   0   3   1       23.30       37.01      2.24 o 
   1   3   1     7746.96     8203.99     61.76 o 
   2   3   1     6979.80     7589.57     56.36 o 
   3   3   1      534.84      532.60     11.86 o 
   4   3   1     1129.53     1108.80     21.37 o 
   5   3   1     2163.72     2139.14     45.40 o 
   6   3   1       71.76       69.63     19.95 o 
  -6   4   1      667.19      708.92     34.13 o 
  -5   4   1      704.46      717.76     20.89 o 
  -4   4   1     2529.25     2511.53     31.03 o 
  -3   4   1     2335.70     2432.62     25.31 o 
  -2   4   1    17063.99    18223.15    113.40 o 
  -1   4   1     4750.08     4943.30     33.85 o 
   0   4   1     2590.61     2801.46     22.20 o 
   1   4   1     4999.88     5340.57     43.09 o 
   2   4   1    17515.76    18486.48    135.62 o 
   3   4   1     2193.84     2244.91     27.06 o 
   4   4   1     2617.45     2593.37     40.06 o 
   5   4   1      661.98      605.63     27.05 o 
   6   4   1      676.93      616.47     32.04 o 
  -6   5   1      805.47      901.11     38.74 o 
  -5   5   1       39.98       36.67      8.21 o 
  -4   5   1     3538.51     3398.61     36.00 o 
  -3   5   1     1755.57     1715.64     19.02 o 
  -2   5   1     1904.08     1888.47     18.06 o 
  -1   5   1     3580.45     3923.21     37.31 o 
   0   5   1    33511.98    35722.29    252.31 o 
   1   5   1     3813.68     4224.42     36.27 o 
   2   5   1     1952.64     1971.07     22.33 o 
   3   5   1     1796.99     1754.18     23.06 o 
   4   5   1     3524.14     3339.84     42.30 o 
   5   5   1       45.44       39.88      9.92 o 
   6   5   1      745.53      797.94     37.43 o 
  -6   6   1      477.80      468.19     31.83 o 
  -5   6   1      600.36      556.87     28.56 o 
  -4   6   1      950.53      905.32     19.27 o 
  -3   6   1     3460.85     3448.44     32.59 o 
  -2   6   1     5875.67     6012.36     46.73 o 
  -1   6   1     2676.43     2810.22     24.38 o 
   0   6   1     2925.45     3401.88     28.06 o 
   1   6   1     2604.37     2760.37     27.41 o 
   2   6   1     5831.55     5977.48     51.72 o 
   3   6   1     3709.24     3683.36     38.29 o 
   4   6   1      923.39      861.09     17.24 o 
   5   6   1      582.36      599.98     36.49 o 
   6   6   1      515.53      542.98     34.47 o 
  -6   7   1      282.40      252.11     28.22 o 
  -5   7   1     2617.75     2515.31     84.93 o 
  -4   7   1      318.01      292.63     12.95 o 
  -3   7   1      571.26      558.80     11.65 o 
  -2   7   1     2819.04     2779.00     31.53 o 
  -1   7   1     9593.55     9640.55     68.76 o 
   0   7   1       81.06       81.00      3.95 o 
   1   7   1     9548.22     9684.45     69.91 o 
   2   7   1     2698.99     2664.20     26.64 o 
   3   7   1      532.89      513.06     11.87 o 
   4   7   1      355.24      353.15     20.61 o 
   5   7   1     2646.49     2594.05     49.99 o 
   6   7   1      277.70      255.29     25.90 o 
  -5   8   1       51.83       67.19     13.88 o 
  -4   8   1     1105.69     1051.65     23.60 o 
  -3   8   1     9784.53     9995.45     84.99 o 
  -2   8   1     1277.25     1286.93     16.23 o 
  -1   8   1     4223.27     4417.51     36.89 o 
   0   8   1     9569.97    10937.27     77.69 o 
   1   8   1     4111.62     4335.47     37.15 o 
   2   8   1     1309.91     1315.98     17.50 o 
   3   8   1     9518.81     9750.31     86.84 o 
   4   8   1     1125.25     1077.10     24.74 o 
   5   8   1       41.60       47.52     12.34 o 
  -5   9   1      717.24      754.69     28.73 o 
  -4   9   1     1360.73     1264.73     34.16 o 
  -3   9   1      312.30      290.00     16.07 o 
  -2   9   1      434.75      432.81      9.20 o 
  -1   9   1     1454.83     1443.53     19.31 o 
   0   9   1     7384.78     7252.75     55.92 o 
   1   9   1     1415.76     1429.45     17.98 o 
   2   9   1      402.94      377.45      9.35 o 
   3   9   1      239.50      246.62      9.85 o 
   4   9   1     1225.08     1146.81     26.12 o 
   5   9   1      741.24      742.06     45.61 o 
  -5  10   1      591.34      608.28     26.70 o 
  -4  10   1     1361.95     1297.62     67.80 o 
  -3  10   1       83.70       86.24      6.55 o 
  -2  10   1    10632.60    10873.39     91.05 o 
  -1  10   1     1795.37     1800.25     21.05 o 
   0  10   1        4.76       15.71      2.78 o 
   1  10   1     1942.06     2002.15     23.11 o 
   2  10   1    10401.84    10609.22     81.23 o 
   3  10   1       72.40       80.57     10.18 o 
   4  10   1     1232.70     1150.72     26.75 o 
   5  10   1      631.00      568.35     33.21 o 
  -5  11   1      799.34      795.03     31.25 o 
  -4  11   1     1462.67     1413.27     38.36 o 
  -3  11   1      197.79      197.50     11.52 o 
  -2  11   1      889.46      868.67     17.19 o 
  -1  11   1     2881.12     2761.01     28.84 o 
   0  11   1     8739.72     8967.18     74.41 o 
   1  11   1     2968.29     2879.49     35.83 o 
   2  11   1      710.73      727.44     16.07 o 
   3  11   1      213.77      223.10     14.04 o 
   4  11   1     1459.68     1384.27     37.89 o 
   5  11   1      860.50      857.74     32.59 o 
  -5  12   1        2.20        4.37      8.53 o 
  -4  12   1      775.09      775.09     28.76 o 
  -3  12   1     5348.93     5175.51     78.45 o 
  -2  12   1     1179.60     1115.54     21.70 o 
  -1  12   1     1381.06     1410.95     19.67 o 
   0  12   1     2285.69     2320.89     29.00 o 
   1  12   1     1329.80     1329.65     19.42 o 
   2  12   1     1235.97     1169.35     21.50 o 
   3  12   1     4960.61     4843.60     79.54 o 
   4  12   1      812.88      790.20     29.20 o 
   5  12   1        0.44       -5.92      7.53 o 
  -4  13   1      943.99      899.55     31.70 o 
  -3  13   1      827.85      833.75     28.17 o 
  -2  13   1     1380.58     1390.86     26.42 o 
  -1  13   1     1601.50     1602.89     25.13 o 
   0  13   1     1957.29     1918.75     24.49 o 
   1  13   1     1660.72     1645.73     23.09 o 
   2  13   1     1396.32     1418.46     24.75 o 
   3  13   1      859.32      919.93     24.12 o 
   4  13   1      913.91      915.30     32.37 o 
  -4  14   1      523.32      583.89     27.62 o 
  -3  14   1     1151.87     1235.55     73.54 o 
  -2  14   1     4768.54     4761.05     55.38 o 
  -1  14   1     1425.42     1372.08     23.89 o 
   0  14   1     1681.81     1483.68     21.80 o 
   1  14   1     1423.46     1406.50     24.36 o 
   2  14   1     4691.92     4614.56     52.63 o 
   3  14   1     1208.05     1230.38     28.97 o 
   4  14   1      516.15      505.18     26.00 o 
  -4  15   1      978.70     1022.16     52.90 o 
  -3  15   1     1053.61     1011.91     32.86 o 
  -2  15   1       95.76      108.51     10.00 o 
  -1  15   1      586.16      579.07     15.82 o 
   0  15   1     3230.67     3209.97     40.48 o 
   1  15   1      627.33      635.19     16.63 o 
   2  15   1      103.81      106.90      8.62 o 
   3  15   1     1052.28     1140.07     34.98 o 
   4  15   1      960.28      884.57     33.57 o 
  -3  16   1     1284.61     1317.03     38.73 o 
  -2  16   1     1225.66     1208.46     34.11 o 
  -1  16   1     1237.41     1229.42     28.66 o 
   0  16   1      537.52      565.56     26.10 o 
   1  16   1     1233.86     1226.28     24.38 o 
   2  16   1     1278.98     1274.08     30.93 o 
   3  16   1     1290.65     1263.58     51.67 o 
  -3  17   1      237.32      223.29     19.46 o 
  -2  17   1     1260.45     1260.38     36.04 o 
  -1  17   1     1869.01     1929.62     33.09 o 
   0  17   1      105.84      102.67      9.98 o 
   1  17   1     1896.15     1891.05     36.93 o 
   2  17   1     1316.24     1433.69     32.40 o 
   3  17   1      235.63      253.83     20.65 o 
  -2  18   1      317.76      366.83     22.20 o 
  -1  18   1      934.90      964.30     62.95 o 
   0  18   1      904.05      917.97     26.08 o 
   1  18   1      935.01      959.48     32.74 o 
   2  18   1      336.52      379.32     33.79 o 
  -1  19   1      680.03      732.77     35.73 o 
   0  19   1     1869.78     2032.24     41.04 o 
   1  19   1      645.72      694.94     31.70 o 
   0   0   2     7372.33     7193.15     67.48 o 
   1   0   2    30723.62    33492.99    234.65 o 
   2   0   2       87.80       78.86      4.96 o 
   3   0   2     6608.66     6706.15     67.48 o 
   4   0   2     2423.91     2447.63     38.44 o 
   5   0   2        0.19       12.37      4.88 o 
   6   0   2      856.67      891.87     37.41 o 
  -6   1   2      705.99      748.00     35.85 o 
  -5   1   2     2216.83     2246.73     37.80 o 
  -4   1   2     2050.11     2029.95     37.18 o 
  -3   1   2     2527.75     2640.35     34.25 o 
  -2   1   2     2599.16     2616.47     26.37 o 
  -1   1   2     5465.92     5809.55     50.34 o 
   0   1   2      457.29      491.12      8.51 o 
   1   1   2     4412.79     4610.10     33.42 o 
   2   1   2     2513.05     2512.55     29.16 o 
   3   1   2     2629.27     2708.42     34.85 o 
   4   1   2     1879.29     1854.14     24.77 o 
   5   1   2     2212.10     2317.24     38.60 o 
   6   1   2      799.68      852.37     35.91 o 
  -6   2   2      796.42      777.73     27.96 o 
  -5   2   2     2371.90     2364.36     39.18 o 
  -4   2   2     2069.63     2006.88     26.97 o 
  -3   2   2      953.57      904.33     14.84 o 
  -2   2   2    13017.18    13727.69     86.30 o 
  -1   2   2    10480.55    11231.33     74.83 o 
   0   2   2     1049.19     1137.48     13.78 o 
   1   2   2    10815.74    11519.29     77.18 o 
   2   2   2    12752.49    13407.51    113.67 o 
   3   2   2     1114.65     1141.04     18.19 o 
   4   2   2     2213.20     2163.27     51.34 o 
   5   2   2     2246.48     2287.87     37.96 o 
   6   2   2      743.72      699.77     46.53 o 
  -6   3   2      676.30      699.02     43.24 o 
  -5   3   2      759.12      750.62     23.50 o 
  -4   3   2     5219.50     5252.67     47.40 o 
  -3   3   2     7488.61     7713.59     55.25 o 
  -2   3   2     1939.19     1795.72     16.46 o 
  -1   3   2     1387.77     1371.58     18.21 o 
   0   3   2    16014.15    17227.64    155.79 o 
   1   3   2     1232.25     1188.99     15.47 o 
   2   3   2     1904.79     1747.61     22.58 o 
   3   3   2     7441.47     7856.97     75.93 o 
   4   3   2     5261.47     5352.83     60.53 o 
   5   3   2      764.42      777.79     20.76 o 
   6   3   2      728.94      773.92     34.67 o 
  -6   4   2      563.39      564.82     35.28 o 
  -5   4   2      495.97      483.69     20.56 o 
  -4   4   2     2027.35     2030.13     23.07 o 
  -3   4   2     7057.38     7091.51     51.76 o 
  -2   4   2     5068.20     5249.58     37.72 o 
  -1   4   2     6465.35     7022.55     49.98 o 
   0   4   2     3588.24     3724.91     28.23 o 
   1   4   2     6985.78     7666.84     59.60 o 
   2   4   2     5279.92     5427.75     47.40 o 
   3   4   2     6913.38     6766.30     67.29 o 
   4   4   2     1987.93     1977.59     31.18 o 
   5   4   2      443.90      431.57     15.88 o 
   6   4   2      541.88      587.17     31.06 o 
  -6   5   2      207.41      206.55     22.38 o 
  -5   5   2     1863.22     1796.36     41.70 o 
  -4   5   2       83.85       84.76      9.18 o 
  -3   5   2     1538.66     1640.76     18.01 o 
  -2   5   2     5563.20     5775.73     43.93 o 
  -1   5   2    14204.68    15074.03     93.38 o 
   0   5   2      319.36      365.67      7.39 o 
   1   5   2    14104.32    15112.98    111.21 o 
   2   5   2     5197.89     5320.34     47.12 o 
   3   5   2     1586.48     1676.44     22.98 o 
   4   5   2       62.18       62.85      6.56 o 
   5   5   2     1892.77     1871.92     49.10 o 
   6   5   2      252.88      242.61     35.84 o 
  -6   6   2      634.58      618.42     34.20 o 
  -5   6   2      822.31      746.38     26.63 o 
  -4   6   2     1215.71     1185.68     21.97 o 
  -3   6   2     5443.90     5408.99     44.98 o 
  -2   6   2     4532.06     4637.51     35.15 o 
  -1   6   2     7628.15     8027.23     53.47 o 
   0   6   2    10346.38    10981.31     75.71 o 
   1   6   2     7432.48     7795.88     97.10 o 
   2   6   2     4631.10     4733.15     43.70 o 
   3   6   2     5505.02     5435.22     51.72 o 
   4   6   2     1144.79     1152.96     22.56 o 
   5   6   2      843.37      813.83     49.68 o 
   6   6   2      581.27      549.03     34.70 o 
  -6   7   2      809.41      847.27     39.13 o 
  -5   7   2       38.99       51.66     13.42 o 
  -4   7   2     1576.06     1442.92     29.94 o 
  -3   7   2     1154.92     1124.39     16.77 o 
  -2   7   2     1523.00     1560.01     19.52 o 
  -1   7   2     5632.48     6010.69     47.56 o 
   0   7   2    26704.20    28721.14    186.61 o 
   1   7   2     5579.65     5995.65     47.10 o 
   2   7   2     1455.75     1486.02     20.11 o 
   3   7   2     1151.30     1091.27     18.36 o 
   4   7   2     1747.93     1618.78     28.62 o 
   5   7   2       24.83       26.86      9.45 o 
   6   7   2      775.24      777.79     45.64 o 
  -5   8   2      854.61      812.41     28.62 o 
  -4   8   2     1773.17     1674.82     38.51 o 
  -3   8   2      269.58      235.99      8.33 o 
  -2   8   2     5947.22     6058.44     53.56 o 
  -1   8   2     4077.97     4197.24     35.16 o 
   0   8   2     1008.46     1049.57     13.85 o 
   1   8   2     4072.98     4183.14     36.49 o 
   2   8   2     6146.62     6256.12     58.30 o 
   3   8   2      338.10      303.32      9.98 o 
   4   8   2     1698.72     1620.27     29.00 o 
   5   8   2      807.55      787.42     26.64 o 
  -5   9   2      585.72      570.18     24.94 o 
  -4   9   2      205.71      208.66     15.79 o 
  -3   9   2      976.30      982.39     21.11 o 
  -2   9   2     2753.07     2704.41     31.03 o 
  -1   9   2     9789.73    10170.72     74.27 o 
   0   9   2     4881.46     4976.44     41.46 o 
   1   9   2     9599.55    10163.13     75.70 o 
   2   9   2     2809.85     2842.57     30.02 o 
   3   9   2      880.42      893.23     27.04 o 
   4   9   2      198.74      194.38     10.33 o 
   5   9   2      634.37      648.56     33.52 o 
  -5  10   2       65.68       63.25     11.71 o 
  -4  10   2      556.92      532.97     25.08 o 
  -3  10   2     5192.55     5147.22     61.14 o 
  -2  10   2      621.22      625.91     13.70 o 
  -1  10   2     2947.64     2956.95     29.12 o 
   0  10   2     4055.07     3978.13     36.05 o 
   1  10   2     3040.85     3081.52     31.17 o 
   2  10   2      666.71      658.89     13.14 o 
   3  10   2     5260.95     5123.51     54.09 o 
   4  10   2      595.10      550.39     18.57 o 
   5  10   2       75.00       45.35     28.84 o 
  -5  11   2      714.47      698.46     30.28 o 
  -4  11   2     1380.33     1362.92     57.28 o 
  -3  11   2      848.21      814.59     26.17 o 
  -2  11   2      623.12      584.14     15.73 o 
  -1  11   2     2461.05     2431.31     26.37 o 
   0  11   2     2314.66     2295.05     25.48 o 
   1  11   2     2394.67     2342.29     26.76 o 
   2  11   2      855.78      822.06     15.35 o 
   3  11   2      754.00      663.77     20.96 o 
   4  11   2     1373.12     1331.63     30.00 o 
   5  11   2      716.77      663.84     39.40 o 
  -5  12   2     1055.57     1063.99     36.80 o 
  -4  12   2     1031.12      975.12     50.24 o 
  -3  12   2      299.99      320.47     26.38 o 
  -2  12   2     6770.72     6790.84     65.03 o 
  -1  12   2     3725.08     3491.06     41.05 o 
   0  12   2       99.98       92.07      5.76 o 
   1  12   2     3579.81     3460.65     35.78 o 
   2  12   2     6669.21     6839.10     66.90 o 
   3  12   2      293.99      313.11     12.59 o 
   4  12   2     1051.47      961.35     32.35 o 
   5  12   2     1132.84     1204.93    123.10 o 
  -4  13   2     1468.22     1444.95     40.48 o 
  -3  13   2     1120.81     1057.06     31.81 o 
  -2  13   2     1275.39     1237.29     27.21 o 
  -1  13   2     1104.68     1067.08     27.62 o 
   0  13   2     2873.39     2872.52     33.32 o 
   1  13   2     1041.73     1032.40     25.08 o 
   2  13   2     1203.49     1147.41     22.27 o 
   3  13   2     1165.57     1164.51     23.60 o 
   4  13   2     1492.72     1455.01     41.27 o 
  -4  14   2      775.81      743.50     31.25 o 
  -3  14   2     1689.97     1671.02     41.99 o 
  -2  14   2      730.52      721.67     25.06 o 
  -1  14   2     3573.80     3571.77     46.58 o 
   0  14   2     1253.72     1225.64     24.22 o 
   1  14   2     3481.44     3376.12     41.35 o 
   2  14   2      687.50      680.78     17.73 o 
   3  14   2     1712.57     1688.66     34.59 o 
   4  14   2      828.71      829.39     31.75 o 
  -4  15   2      153.10      166.85     17.96 o 
  -3  15   2      539.46      535.17     28.40 o 
  -2  15   2     1212.13     1206.25     40.32 o 
  -1  15   2     2600.50     2547.45     35.60 o 
   0  15   2        3.61        3.88      5.34 o 
   1  15   2     2522.32     2511.86     35.41 o 
   2  15   2     1195.48     1178.55     24.11 o 
   3  15   2      542.20      534.72     20.32 o 
   4  15   2      162.28      173.08     18.16 o 
  -3  16   2      606.69      646.01     27.65 o 
  -2  16   2     1179.02     1136.72     33.69 o 
  -1  16   2     1514.55     1518.42     27.23 o 
   0  16   2     1689.15     1641.99     28.18 o 
   1  16   2     1584.11     1613.80     63.38 o 
   2  16   2     1103.35     1117.37     24.20 o 
   3  16   2      617.39      603.15     26.86 o 
  -2  17   2      239.70      267.32     19.19 o 
  -1  17   2      336.40      328.29     14.10 o 
   0  17   2     2217.33     2275.16     40.65 o 
   1  17   2      324.52      321.19     16.72 o 
   2  17   2      233.06      228.79     13.20 o 
  -2  18   2     1538.75     1540.12     41.42 o 
  -1  18   2      709.29      706.14     25.94 o 
   0  18   2      285.37      322.22     17.09 o 
   1  18   2      714.63      791.24     24.54 o 
   2  18   2     1520.29     1617.69     35.85 o 
   0  19   2      426.67      417.49     19.93 o 
   1   0   3    26865.26    28366.07    199.77 o 
   2   0   3      166.50      210.36      6.17 o 
   3   0   3      596.81      565.77     13.87 o 
   4   0   3       64.62       79.53      7.39 o 
   5   0   3     5512.36     5562.85     59.98 o 
   6   0   3        2.58        5.40      7.73 o 
  -6   1   3      720.04      744.70     27.40 o 
  -5   1   3      164.61      158.13     13.20 o 
  -4   1   3      269.19      243.18     13.45 o 
  -3   1   3     8165.21     8159.07     91.43 o 
  -2   1   3     8580.45     9124.32     80.17 o 
  -1   1   3    23084.90    25221.84    198.44 o 
   0   1   3     4165.91     4620.71     55.43 o 
   1   1   3    22946.77    25609.79    165.98 o 
   2   1   3     8537.36     9103.17     65.73 o 
   3   1   3     7965.64     8018.44     69.57 o 
   4   1   3      265.97      282.78      9.71 o 
   5   1   3      159.92      152.58     10.16 o 
   6   1   3      690.29      662.08     36.61 o 
  -6   2   3     1056.89     1121.45     41.49 o 
  -5   2   3      860.21      910.35     27.12 o 
  -4   2   3     4062.12     4137.79     43.76 o 
  -3   2   3      761.26      782.74     12.37 o 
  -2   2   3     1089.68     1066.39     13.85 o 
  -1   2   3     7131.22     7676.55     58.58 o 
   0   2   3    30615.21    32669.54    302.82 o 
   1   2   3     7316.67     7863.65     76.09 o 
   2   2   3     1002.61      981.38     13.88 o 
   3   2   3      755.39      762.42     14.37 o 
   4   2   3     4197.71     4266.87     52.67 o 
   5   2   3      830.59      849.26     22.55 o 
   6   2   3     1096.93     1040.71     55.68 o 
  -6   3   3      938.48      911.21     30.50 o 
  -5   3   3      174.11      182.13     14.52 o 
  -4   3   3     3077.92     2973.97     40.94 o 
  -3   3   3      565.78      506.83      9.44 o 
  -2   3   3     6789.12     6857.64     54.56 o 
  -1   3   3     5729.23     6227.45     65.05 o 
   0   3   3      112.19      154.47      4.71 o 
   1   3   3     5500.97     5938.12     47.83 o 
   2   3   3     6118.63     6035.33     58.11 o 
   3   3   3      514.39      462.10     12.67 o 
   4   3   3     3016.85     2911.24     40.62 o 
   5   3   3      163.41      184.56     12.14 o 
   6   3   3      925.79      907.48     38.05 o 
  -6   4   3      408.42      421.06     27.73 o 
  -5   4   3     2226.48     2189.24     79.82 o 
  -4   4   3     1504.21     1456.29     23.79 o 
  -3   4   3     1499.40     1539.10     16.80 o 
  -2   4   3      371.16      377.87      6.97 o 
  -1   4   3    14657.57    15625.53    103.58 o 
   0   4   3     9955.68    10565.31     79.93 o 
   1   4   3    14518.73    14960.61    109.74 o 
   2   4   3      454.28      476.11     10.98 o 
   3   4   3     1471.25     1489.78     24.29 o 
   4   4   3     1446.84     1457.53     26.52 o 
   5   4   3     2289.08     2309.29     38.36 o 
   6   4   3      447.10      471.56     29.51 o 
  -6   5   3       36.70       54.55     11.16 o 
  -5   5   3       42.36       58.84     11.86 o 
  -4   5   3      111.23      110.19      9.19 o 
  -3   5   3    10622.30    10506.63     71.58 o 
  -2   5   3      317.95      308.40      8.98 o 
  -1   5   3     9193.73     9579.88     67.07 o 
   0   5   3      153.84      150.69      4.25 o 
   1   5   3     9124.15     9398.97     73.04 o 
   2   5   3      298.73      309.90      8.31 o 
   3   5   3    10372.65    10156.20     85.17 o 
   4   5   3      112.26      119.75      8.82 o 
   5   5   3       51.95       58.51      8.93 o 
   6   5   3       36.91       47.58     12.26 o 
  -6   6   3      278.72      330.91     26.95 o 
  -5   6   3     2355.43     2305.12     48.83 o 
  -4   6   3     2720.11     2669.13     41.73 o 
  -3   6   3      995.00     1020.20     15.04 o 
  -2   6   3     1118.63     1059.38     13.81 o 
  -1   6   3    10901.31    11656.78     91.77 o 
   0   6   3     1722.82     1547.33     16.23 o 
   1   6   3    10860.46    11459.19     98.71 o 
   2   6   3     1139.10     1115.61     16.92 o 
   3   6   3     1060.28     1124.07     18.90 o 
   4   6   3     2657.62     2705.94     56.95 o 
   5   6   3     2417.88     2462.00     58.84 o 
   6   6   3      287.59      388.75     44.38 o 
  -5   7   3       26.36       38.50      7.93 o 
  -4   7   3     2003.52     1901.03     34.99 o 
  -3   7   3      559.27      575.80     11.30 o 
  -2   7   3     7869.23     7723.52     59.56 o 
  -1   7   3       95.15      128.57      5.67 o 
   0   7   3        0.04       25.17      4.35 o 
   1   7   3       66.07      101.36      9.14 o 
   2   7   3     7520.79     7499.92     64.63 o 
   3   7   3      634.17      633.00     16.98 o 
   4   7   3     2084.11     2015.46     32.25 o 
   5   7   3       24.04       39.14     12.95 o 
  -5   8   3      709.89      723.33     27.10 o 
  -4   8   3     4921.76     4640.65     62.07 o 
  -3   8   3      688.41      692.27     15.27 o 
  -2   8   3     1840.24     1783.26     20.96 o 
  -1   8   3     1809.24     1811.14     21.99 o 
   0   8   3    13418.10    13884.95     96.45 o 
   1   8   3     1874.18     1879.30     21.25 o 
   2   8   3     1801.74     1721.82     23.24 o 
   3   8   3      734.99      736.46     15.57 o 
   4   8   3     4985.43     4725.15     58.21 o 
   5   8   3      675.81      692.94     29.66 o 
  -5   9   3        5.59       -1.60      6.13 o 
  -4   9   3       66.88       67.74     10.36 o 
  -3   9   3     4288.04     4274.78     56.19 o 
  -2   9   3     3064.61     3035.46     37.28 o 
  -1   9   3     3190.58     3148.40     29.72 o 
   0   9   3      336.79      354.45      8.84 o 
   1   9   3     3272.92     3291.64     32.06 o 
   2   9   3     3268.50     3237.77     36.14 o 
   3   9   3     4508.39     4461.23     47.54 o 
   4   9   3       64.86       80.45     11.01 o 
   5   9   3        6.97        1.60      6.97 o 
  -5  10   3     2562.38     2555.15     55.57 o 
  -4  10   3      293.79      298.85     18.75 o 
  -3  10   3     1991.37     2008.49     42.74 o 
  -2  10   3      165.74      195.65      8.07 o 
  -1  10   3    13572.39    13880.58     98.87 o 
   0  10   3     1139.04     1170.09     16.31 o 
   1  10   3    13879.57    14401.70    103.98 o 
   2  10   3      152.91      165.67      7.53 o 
   3  10   3     1982.75     1934.02     29.48 o 
   4  10   3      276.20      290.01     12.66 o 
   5  10   3     2470.09     2571.85     70.94 o 
  -5  11   3      108.77      109.04     20.58 o 
  -4  11   3      505.51      507.01     23.11 o 
  -3  11   3     3700.81     3644.69     61.13 o 
  -2  11   3     1590.00     1592.69     23.65 o 
  -1  11   3     4198.22     4175.87     43.32 o 
   0  11   3      305.45      324.45      8.96 o 
   1  11   3     4273.81     4327.76     41.01 o 
   2  11   3     1837.27     1814.87     24.44 o 
   3  11   3     3776.29     3794.15     45.68 o 
   4  11   3      569.61      533.07     22.81 o 
   5  11   3      111.58      118.06     18.77 o 
  -4  12   3     1839.84     1714.53     43.39 o 
  -3  12   3       41.42       43.14      8.24 o 
  -2  12   3      739.83      738.05     18.71 o 
  -1  12   3      508.90      497.34     12.93 o 
   0  12   3     7257.88     7239.77     59.70 o 
   1  12   3      484.03      494.04     11.81 o 
   2  12   3      737.51      696.81     23.45 o 
   3  12   3       43.32       43.12      6.09 o 
   4  12   3     1788.34     1686.05     39.30 o 
  -4  13   3      285.98      284.48     21.72 o 
  -3  13   3      384.59      342.55     24.58 o 
  -2  13   3     4726.87     4652.66     70.03 o 
  -1  13   3      866.92      858.08     17.81 o 
   0  13   3        1.57        5.48      2.90 o 
   1  13   3      897.73      898.31     16.63 o 
   2  13   3     4830.49     4885.14     54.14 o 
   3  13   3      482.56      489.84     15.56 o 
   4  13   3      321.78      341.27     17.78 o 
  -4  14   3      447.26      498.90     26.53 o 
  -3  14   3      406.48      421.39     21.53 o 
  -2  14   3      382.07      338.39     18.46 o 
  -1  14   3     3843.56     3801.41     56.26 o 
   0  14   3      578.94      651.90     15.98 o 
   1  14   3     3735.07     3737.75     47.80 o 
   2  14   3      415.90      431.13     14.50 o 
   3  14   3      437.94      510.90     21.37 o 
   4  14   3      414.63      416.54     25.20 o 
  -3  15   3     3190.13     3165.38     61.78 o 
  -2  15   3       87.74      100.21     11.49 o 
  -1  15   3     1914.71     1936.67     30.56 o 
   0  15   3       25.30       21.32      4.83 o 
   1  15   3     2047.60     2079.36     33.14 o 
   2  15   3       94.81      109.08      8.88 o 
   3  15   3     3109.31     3078.47     50.55 o 
  -3  16   3      318.94      349.85     25.79 o 
  -2  16   3       46.87       51.45      9.63 o 
  -1  16   3     1446.15     1420.77     29.63 o 
   0  16   3     2916.80     2903.71     51.53 o 
   1  16   3     1436.69     1391.18     30.37 o 
   2  16   3       37.70       39.16      6.53 o 
   3  16   3      279.91      304.33     17.96 o 
  -2  17   3     3147.61     3085.61     91.39 o 
  -1  17   3       51.16       47.37      8.81 o 
   0  17   3        0.03        1.45      5.11 o 
   1  17   3       42.57       47.37      8.76 o 
   2  17   3     3137.48     3286.00     46.13 o 
  -2  18   3      142.61      151.83     15.78 o 
  -1  18   3      287.59      325.49     19.59 o 
   0  18   3     2660.04     2696.92     46.91 o 
   1  18   3      260.68      297.41     16.94 o 
   2  18   3      150.24      158.76     13.75 o 
   0  19   3       47.33       57.02     10.40 o 
   0   0   4     5660.52     5961.68     57.51 o 
   1   0   4    26290.11    27975.85    197.16 o 
   2   0   4      665.11      610.84     11.12 o 
   3   0   4    10120.20    10388.87     96.55 o 
   4   0   4      297.53      288.98     12.05 o 
   5   0   4       31.33       31.05      6.18 o 
   6   0   4       16.26       30.59      9.55 o 
  -6   1   4      184.83      190.26     22.70 o 
  -5   1   4     1264.09     1249.35     31.40 o 
  -4   1   4      549.49      483.77     17.07 o 
  -3   1   4     2313.94     2232.84     29.83 o 
  -2   1   4     2053.59     2094.06     24.99 o 
  -1   1   4    22068.58    23924.05    244.75 o 
   0   1   4     9114.69     9593.32     69.92 o 
   1   1   4    22839.50    24642.16    160.56 o 
   2   1   4     1840.60     1912.82     19.61 o 
   3   1   4     2406.89     2345.31     25.64 o 
   4   1   4      617.81      606.60     16.49 o 
   5   1   4     1385.92     1415.51     37.97 o 
   6   1   4      182.39      209.95     17.49 o 
  -6   2   4      674.23      703.15     27.54 o 
  -5   2   4      501.75      485.47     19.99 o 
  -4   2   4     1571.66     1541.09     27.06 o 
  -3   2   4      720.46      717.95     12.90 o 
  -2   2   4    14690.80    14890.83    132.23 o 
  -1   2   4    16130.07    17592.94    141.97 o 
   0   2   4       38.90       51.34      3.57 o 
   1   2   4    16440.63    17619.13    127.31 o 
   2   2   4    14990.92    15521.44    105.92 o 
   3   2   4      662.49      652.35     11.73 o 
   4   2   4     1469.10     1436.74     25.74 o 
   5   2   4      508.49      518.05     17.95 o 
   6   2   4      611.91      600.01     31.53 o 
  -6   3   4      576.38      556.24     30.50 o 
  -5   3   4       60.34       44.74      8.66 o 
  -4   3   4     3601.74     3593.03     41.02 o 
  -3   3   4     3103.95     3131.92     29.32 o 
  -2   3   4     3243.47     3556.99     29.08 o 
  -1   3   4     4988.48     5136.51     48.08 o 
   0   3   4    15758.20    16148.71    105.48 o 
   1   3   4     4699.85     4859.11     41.22 o 
   2   3   4     3449.27     3784.27     35.11 o 
   3   3   4     3032.22     3085.49     33.45 o 
   4   3   4     3664.76     3544.94     47.06 o 
   5   3   4       83.24       87.21      9.01 o 
   6   3   4      546.31      584.27     30.99 o 
  -6   4   4      682.58      680.45     27.06 o 
  -5   4   4      128.89      156.78     15.44 o 
  -4   4   4     1772.84     1652.55     38.11 o 
  -3   4   4     6905.52     7084.33     55.37 o 
  -2   4   4     4227.97     4250.65     34.09 o 
  -1   4   4     3092.82     3162.74     28.28 o 
   0   4   4     1780.59     1892.46     17.25 o 
   1   4   4     3292.68     3308.18     30.93 o 
   2   4   4     4598.83     4742.87     38.52 o 
   3   4   4     6919.93     7131.92     62.35 o 
   4   4   4     1714.42     1652.06     29.17 o 
   5   4   4      120.20      137.16     10.96 o 
   6   4   4      630.45      622.47     31.76 o 
  -6   5   4      190.21      168.29     25.50 o 
  -5   5   4     2254.39     2218.87     46.77 o 
  -4   5   4      328.73      288.71     13.64 o 
  -3   5   4     1398.62     1396.65     17.29 o 
  -2   5   4     7023.71     7630.73     56.68 o 
  -1   5   4     7902.78     8174.07     58.40 o 
   0   5   4     4749.49     4833.02     37.07 o 
   1   5   4     7610.31     7849.56     63.24 o 
   2   5   4     7160.64     7773.11     65.75 o 
   3   5   4     1211.05     1243.88     27.81 o 
   4   5   4      283.47      256.12     12.20 o 
   5   5   4     2445.28     2454.80     40.28 o 
   6   5   4      201.48      221.01     22.66 o 
  -6   6   4      366.34      397.25     24.29 o 
  -5   6   4      126.36      140.90     22.27 o 
  -4   6   4     1417.25     1426.17     28.98 o 
  -3   6   4     5006.12     4944.32     49.16 o 
  -2   6   4     5094.81     5047.93     41.05 o 
  -1   6   4     4311.83     4478.62     36.14 o 
   0   6   4      114.28       88.32      3.99 o 
   1   6   4     4223.72     4286.15     48.53 o 
   2   6   4     5378.67     5398.61     49.86 o 
   3   6   4     5012.34     4928.56     49.70 o 
   4   6   4     1348.61     1342.43     25.90 o 
   5   6   4       98.13       98.75     15.67 o 
   6   6   4      391.93      424.61     28.90 o 
  -5   7   4      210.00      210.50     22.18 o 
  -4   7   4     2083.84     2040.49     36.38 o 
  -3   7   4     2288.99     2184.52     30.92 o 
  -2   7   4       96.56      110.18      7.73 o 
  -1   7   4     6992.46     7751.82     52.79 o 
   0   7   4     6930.07     6853.38     51.77 o 
   1   7   4     6664.19     7353.01     61.91 o 
   2   7   4      109.05      113.54      6.43 o 
   3   7   4     2166.04     2083.23     28.29 o 
   4   7   4     2207.00     2137.75     34.17 o 
   5   7   4      249.27      256.16     16.13 o 
  -5   8   4     1336.15     1306.46     35.88 o 
  -4   8   4     1874.74     1802.10     43.16 o 
  -3   8   4     1328.17     1283.89     26.38 o 
  -2   8   4     6523.34     6523.40     57.42 o 
  -1   8   4     1595.66     1553.57     18.41 o 
   0   8   4       85.27      127.29      5.31 o 
   1   8   4     1645.65     1641.05     21.76 o 
   2   8   4     6418.80     6419.68     60.45 o 
   3   8   4     1238.30     1212.33     26.53 o 
   4   8   4     1976.19     1921.15     47.68 o 
   5   8   4     1325.13     1349.96     46.14 o 
  -5   9   4     1635.21     1554.77     41.02 o 
  -4   9   4      769.40      748.96     22.32 o 
  -3   9   4     1448.47     1420.11     28.86 o 
  -2   9   4     1875.74     1872.42     22.27 o 
  -1   9   4     4263.87     4237.64     53.73 o 
   0   9   4     3473.10     3481.53     32.23 o 
   1   9   4     4461.73     4555.75     40.87 o 
   2   9   4     1647.77     1605.24     23.52 o 
   3   9   4     1551.23     1492.99     24.20 o 
   4   9   4      677.93      654.37     21.06 o 
   5   9   4     1605.99     1552.76     46.93 o 
  -5  10   4        3.09        8.61     11.35 o 
  -4  10   4      275.52      273.95     18.28 o 
  -3  10   4     6383.69     6240.92     86.90 o 
  -2  10   4       58.45       65.86      5.23 o 
  -1  10   4     5892.05     5822.38     54.62 o 
   0  10   4     1418.77     1393.68     18.27 o 
   1  10   4     5910.94     5880.20     50.71 o 
   2  10   4       51.14       60.34      5.25 o 
   3  10   4     6369.16     6195.35     62.01 o 
   4  10   4      269.58      277.65     16.05 o 
   5  10   4        1.38        3.03      7.29 o 
  -5  11   4     1155.59     1115.61     36.65 o 
  -4  11   4     1721.68     1745.49     42.76 o 
  -3  11   4     1929.41     1928.26     41.80 o 
  -2  11   4      242.88      251.85     11.25 o 
  -1  11   4     1995.58     2009.85     26.84 o 
   0  11   4      848.12      786.18     15.07 o 
   1  11   4     2080.86     2159.77     26.19 o 
   2  11   4      199.11      188.27      8.66 o 
   3  11   4     1955.69     1870.79     29.79 o 
   4  11   4     1665.12     1684.27     47.20 o 
   5  11   4     1082.46     1009.75     43.72 o 
  -4  12   4      693.70      648.77     26.33 o 
  -3  12   4      545.71      539.92     21.99 o 
  -2  12   4     6418.58     6304.51     84.81 o 
  -1  12   4     1225.62     1214.37     21.17 o 
   0  12   4      283.16      261.74      8.61 o 
   1  12   4     1213.31     1229.97     19.36 o 
   2  12   4     6542.07     6519.56     65.33 o 
   3  12   4      563.54      595.34     16.61 o 
   4  12   4      708.45      736.38     23.21 o 
  -4  13   4     1412.08     1413.23     40.11 o 
  -3  13   4     1346.55     1370.36     65.73 o 
  -2  13   4      853.33      836.36     25.77 o 
  -1  13   4      288.61      288.95     10.82 o 
   0  13   4     3802.35     3877.70     38.96 o 
   1  13   4      256.58      250.82      9.80 o 
   2  13   4      826.76      858.91     26.03 o 
   3  13   4     1337.28     1309.29     25.78 o 
   4  13   4     1373.74     1308.78     31.93 o 
  -4  14   4      697.32      685.60     28.47 o 
  -3  14   4     1233.27     1236.36     35.46 o 
  -2  14   4      495.31      522.52     35.68 o 
  -1  14   4     3110.71     3002.63     38.30 o 
   0  14   4     2851.70     2838.47     46.81 o 
   1  14   4     3118.62     3069.07     45.13 o 
   2  14   4      461.13      498.93     15.59 o 
   3  14   4     1225.64     1205.66     25.41 o 
   4  14   4      714.70      691.84     24.22 o 
  -3  15   4      441.17      471.37     23.74 o 
  -2  15   4      649.32      621.75     31.27 o 
  -1  15   4     3470.90     3372.48     47.99 o 
   0  15   4       45.23       54.71      6.34 o 
   1  15   4     3681.50     3691.69     45.72 o 
   2  15   4      651.74      611.23     17.57 o 
   3  15   4      400.74      438.67     25.00 o 
  -3  16   4      992.55      982.75     33.53 o 
  -2  16   4      983.62      977.82     30.86 o 
  -1  16   4     1226.85     1237.75     32.52 o 
   0  16   4      513.27      544.07     16.02 o 
   1  16   4     1234.14     1220.93     35.26 o 
   2  16   4     1086.85     1099.54     24.48 o 
   3  16   4     1013.79     1003.33     28.34 o 
  -2  17   4      642.03      665.92     29.50 o 
  -1  17   4      333.28      359.77     19.39 o 
   0  17   4     2345.66     2421.57     58.45 o 
   1  17   4      321.41      375.81     17.77 o 
   2  17   4      651.15      702.80     20.12 o 
  -2  18   4     1606.33     1598.55     42.84 o 
  -1  18   4      525.32      567.07     23.88 o 
   0  18   4      148.71      169.02     15.21 o 
   1  18   4      548.55      602.17     21.64 o 
   2  18   4     1527.29     1554.90     35.74 o 
   1   0   5     6239.53     6503.16     46.03 o 
   2   0   5    11423.23    11345.70     95.99 o 
   3   0   5     1030.88      999.63     18.84 o 
   4   0   5     3515.86     3423.80     40.12 o 
   5   0   5      427.03      446.59     16.58 o 
   6   0   5      345.04      366.71     21.90 o 
  -6   1   5      478.35      499.08     24.58 o 
  -5   1   5      955.68      981.40     24.42 o 
  -4   1   5     2031.92     2002.89     42.89 o 
  -3   1   5     1816.21     1833.03     26.07 o 
  -2   1   5     2404.22     2248.91     26.29 o 
  -1   1   5     1351.06     1328.63     23.54 o 
   0   1   5    10420.11    10988.22     72.76 o 
   1   1   5     1759.33     1812.96     17.38 o 
   2   1   5     2607.01     2516.60     23.88 o 
   3   1   5     1813.46     1869.77     22.25 o 
   4   1   5     2020.47     1963.57     25.69 o 
   5   1   5      895.44      927.84     28.02 o 
   6   1   5      502.48      550.23     24.04 o 
  -6   2   5      637.97      611.29     28.12 o 
  -5   2   5       20.83       33.39      8.18 o 
  -4   2   5     2039.33     1957.30     31.00 o 
  -3   2   5     9414.34     9568.76     77.41 o 
  -2   2   5     2538.28     2791.85     36.44 o 
  -1   2   5     5040.60     5313.38     48.77 o 
   0   2   5     9053.83     9439.95     87.07 o 
   1   2   5     5373.52     5592.19     45.47 o 
   2   2   5     2369.87     2579.04     23.78 o 
   3   2   5     9450.82     9684.44     73.48 o 
   4   2   5     2223.26     2230.76     30.59 o 
   5   2   5       34.68       46.94      7.78 o 
   6   2   5      611.40      674.73     25.85 o 
  -6   3   5      239.81      228.60     35.79 o 
  -5   3   5     3850.77     3925.14     64.01 o 
  -4   3   5      785.48      819.30     19.71 o 
  -3   3   5      414.95      427.62      8.36 o 
  -2   3   5     4165.75     4178.42     37.76 o 
  -1   3   5    11671.32    12197.78    102.74 o 
   0   3   5     3537.33     3571.63     34.08 o 
   1   3   5    11869.07    12678.31     94.67 o 
   2   3   5     4145.92     4209.97     38.52 o 
   3   3   5      454.75      486.04     11.20 o 
   4   3   5      745.91      741.04     19.31 o 
   5   3   5     3744.32     3737.14     53.62 o 
   6   3   5      240.03      260.29     23.95 o 
  -6   4   5      564.62      515.11     30.62 o 
  -5   4   5      701.45      748.83     25.61 o 
  -4   4   5      518.43      522.46     16.17 o 
  -3   4   5     2280.71     2195.81     33.91 o 
  -2   4   5     9012.93     9126.99     73.33 o 
  -1   4   5    10643.72    11293.24     77.32 o 
   0   4   5     7523.30     8009.30     56.40 o 
   1   4   5    10819.44    11226.58     86.07 o 
   2   4   5     9286.49     9580.67     76.24 o 
   3   4   5     2456.86     2509.96     28.80 o 
   4   4   5      487.51      485.97     15.76 o 
   5   4   5      709.42      717.86     21.23 o 
   6   4   5      598.62      612.58     32.46 o 
  -6   5   5      519.66      577.18     32.09 o 
  -5   5   5       28.25       16.88      6.95 o 
  -4   5   5     3268.41     3103.92     44.62 o 
  -3   5   5     1791.10     1800.80     23.77 o 
  -2   5   5      249.58      242.05      6.73 o 
  -1   5   5     4338.97     4518.06     35.41 o 
   0   5   5    22541.38    23647.77    154.22 o 
   1   5   5     4372.16     4508.13     40.83 o 
   2   5   5      203.68      186.97      8.79 o 
   3   5   5     1900.15     1869.76     37.96 o 
   4   5   5     3204.28     3042.55     58.17 o 
   5   5   5       31.53       34.23      6.62 o 
   6   5   5      521.81      616.72     47.17 o 
  -5   6   5      851.47      830.44     23.84 o 
  -4   6   5      861.50      803.59     21.27 o 
  -3   6   5     3239.05     3171.95     42.88 o 
  -2   6   5     7210.46     7756.84     58.24 o 
  -1   6   5     4087.43     4102.42     33.82 o 
   0   6   5     1071.90      932.69     12.29 o 
   1   6   5     4373.92     4479.84     41.58 o 
   2   6   5     7036.90     7397.26     64.65 o 
   3   6   5     3310.98     3234.84     47.39 o 
   4   6   5      923.13      933.75     36.59 o 
   5   6   5      810.68      769.53     24.99 o 
  -5   7   5     2019.38     1932.65     38.28 o 
  -4   7   5     1103.28     1104.58     26.00 o 
  -3   7   5      923.34      932.22     21.59 o 
  -2   7   5     4671.19     4797.80     40.25 o 
  -1   7   5     8031.03     8273.41     76.01 o 
   0   7   5      349.82      344.90      7.53 o 
   1   7   5     8076.83     8383.33     69.66 o 
   2   7   5     4501.14     4633.41     45.96 o 
   3   7   5      897.79      885.87     18.95 o 
   4   7   5     1141.37     1070.07     35.61 o 
   5   7   5     1979.04     1908.98     40.62 o 
  -5   8   5       57.83       55.05     10.98 o 
  -4   8   5     1601.88     1490.23     31.37 o 
  -3   8   5     3040.11     2907.87     42.92 o 
  -2   8   5     1592.45     1561.30     21.70 o 
  -1   8   5     2916.25     3044.52     28.99 o 
   0   8   5     8322.14     8544.68     63.95 o 
   1   8   5     2815.99     2950.24     32.37 o 
   2   8   5     1650.41     1643.32     23.70 o 
   3   8   5     3041.08     2964.73     36.69 o 
   4   8   5     1443.20     1459.89     28.36 o 
   5   8   5       79.01       66.27     10.01 o 
  -5   9   5      407.34      456.29     20.44 o 
  -4   9   5     1999.99     1994.09     37.95 o 
  -3   9   5      569.18      574.53     17.91 o 
  -2   9   5      665.78      676.68     12.14 o 
  -1   9   5     2365.76     2381.23     25.41 o 
   0   9   5     7801.93     7701.80     59.75 o 
   1   9   5     2330.34     2303.86     30.51 o 
   2   9   5      673.97      706.12     16.78 o 
   3   9   5      579.13      591.08     15.16 o 
   4   9   5     2115.38     2134.80     41.02 o 
   5   9   5      383.32      410.37     25.98 o 
  -5  10   5     1127.90     1180.81     73.83 o 
  -4  10   5      531.61      486.74     18.99 o 
  -3  10   5      328.07      305.36     15.05 o 
  -2  10   5     5389.39     5300.34     62.29 o 
  -1  10   5     2000.82     1883.52     24.68 o 
   0  10   5      384.55      353.92      8.98 o 
   1  10   5     1898.58     1775.52     22.74 o 
   2  10   5     5139.84     5199.06     53.18 o 
   3  10   5      283.62      268.24     11.25 o 
   4  10   5      490.93      459.89     18.96 o 
   5  10   5     1039.25     1019.95     38.85 o 
  -5  11   5      967.72      975.40     34.42 o 
  -4  11   5      696.40      709.72     26.87 o 
  -3  11   5      746.01      731.42     28.58 o 
  -2  11   5     1141.64     1024.33     29.18 o 
  -1  11   5     2282.22     2275.06     29.07 o 
   0  11   5     2816.82     2806.77     29.75 o 
   1  11   5     2179.99     2209.79     26.83 o 
   2  11   5     1142.97     1043.00     18.46 o 
   3  11   5      721.79      714.39     24.42 o 
   4  11   5      692.06      654.08     18.50 o 
   5  11   5      978.02      972.93     33.47 o 
  -4  12   5      828.11      788.93     29.02 o 
  -3  12   5     4196.54     4090.82     67.55 o 
  -2  12   5      108.75       91.03     10.65 o 
  -1  12   5     1705.34     1693.22     34.94 o 
   0  12   5     3611.48     3451.65     35.34 o 
   1  12   5     1498.85     1496.13     21.96 o 
   2  12   5       91.93       93.89      6.85 o 
   3  12   5     4169.94     4097.74     50.01 o 
   4  12   5      838.98      834.11     21.49 o 
  -4  13   5     1100.99     1162.76     36.47 o 
  -3  13   5      490.34      519.98     22.66 o 
  -2  13   5     1114.66     1054.19     29.30 o 
  -1  13   5     3774.50     3607.06     41.88 o 
   0  13   5      315.58      367.50     11.80 o 
   1  13   5     3618.11     3606.46     38.90 o 
   2  13   5     1048.71     1015.95     31.08 o 
   3  13   5      455.19      502.73     22.03 o 
   4  13   5     1092.23     1091.00     29.35 o 
  -4  14   5     1003.51     1015.67     34.99 o 
  -3  14   5      908.89      955.06     31.15 o 
  -2  14   5     2289.70     2290.78     68.00 o 
  -1  14   5     1463.40     1386.53     27.58 o 
   0  14   5      991.93     1029.46     20.75 o 
   1  14   5     1429.89     1347.28     22.03 o 
   2  14   5     2136.15     2221.59     34.23 o 
   3  14   5      952.19      985.07     23.16 o 
   4  14   5      987.93     1048.91     29.73 o 
  -3  15   5      750.61      718.19     27.71 o 
  -2  15   5      518.28      529.95     22.14 o 
  -1  15   5      243.47      204.66     14.75 o 
   0  15   5     4304.82     4397.99     50.96 o 
   1  15   5      220.17      194.31     10.93 o 
   2  15   5      484.59      559.02     17.08 o 
   3  15   5      746.94      800.74     21.40 o 
  -3  16   5      611.86      620.91     27.31 o 
  -2  16   5     1550.91     1541.31     40.64 o 
  -1  16   5     1161.75     1181.08     32.07 o 
   0  16   5      693.57      652.81     17.87 o 
   1  16   5     1099.69     1155.30     27.82 o 
   2  16   5     1577.24     1588.01     29.87 o 
   3  16   5      570.80      570.08     19.24 o 
  -2  17   5      613.70      603.27     25.54 o 
  -1  17   5     1727.55     1661.31     45.92 o 
   0  17   5      215.78      210.73     13.52 o 
   1  17   5     1722.46     1747.25     36.11 o 
   2  17   5      649.18      658.81     22.52 o 
  -1  18   5      792.27      855.54     33.75 o 
   0  18   5     1026.70     1037.06     40.64 o 
   1  18   5      859.09      867.80     26.27 o 
   0   0   6    57037.08    57932.55    721.87 o 
   1   0   6      915.51     1024.02     14.29 o 
   2   0   6      883.43      993.57     12.60 o 
   3   0   6      282.56      272.33      8.95 o 
   4   0   6     7480.18     7621.86     71.31 o 
   5   0   6        3.17       10.57      6.51 o 
   6   0   6     1156.87     1176.69     40.80 o 
  -6   1   6      604.50      639.72     27.69 o 
  -5   1   6        5.05       15.46      5.54 o 
  -4   1   6     1794.21     1796.68     34.52 o 
  -3   1   6     2324.17     2353.14     30.51 o 
  -2   1   6     9878.56     9981.79     86.95 o 
  -1   1   6     1902.41     2001.80     22.19 o 
   0   1   6      160.68      164.15      6.54 o 
   1   1   6     1648.09     1658.51     16.82 o 
   2   1   6     9928.24    10325.71     67.72 o 
   3   1   6     2403.78     2388.06     26.16 o 
   4   1   6     1763.86     1783.14     25.92 o 
   5   1   6        5.17       10.63      6.98 o 
   6   1   6      618.18      632.79     26.25 o 
  -6   2   6      360.84      417.05     24.16 o 
  -5   2   6     5594.93     5741.40     80.96 o 
  -4   2   6      378.36      406.32     32.59 o 
  -3   2   6     2024.22     2039.07     23.41 o 
  -2   2   6       77.09       99.48      5.55 o 
  -1   2   6     6759.20     6770.92     60.70 o 
   0   2   6     7128.03     7597.51     87.35 o 
   1   2   6     6636.14     6500.88     73.48 o 
   2   2   6      103.08      119.51      4.36 o 
   3   2   6     1970.64     1994.84     22.81 o 
   4   2   6      311.35      327.12     14.18 o 
   5   2   6     5518.26     5599.13     70.99 o 
   6   2   6      366.92      395.94     22.66 o 
  -6   3   6      206.00      226.19     35.67 o 
  -5   3   6      150.88      146.05     13.58 o 
  -4   3   6        5.73        6.82      3.80 o 
  -3   3   6     6821.04     6711.76     59.24 o 
  -2   3   6      176.56      151.16      4.72 o 
  -1   3   6     5812.06     5831.47     54.62 o 
   0   3   6     1289.80     1305.07     16.92 o 
   1   3   6     5726.78     5829.27     72.54 o 
   2   3   6      100.01       92.69      7.06 o 
   3   3   6     6834.28     7040.21     62.97 o 
   4   3   6        1.39        2.65      4.30 o 
   5   3   6      144.05      156.36     12.45 o 
   6   3   6      210.60      238.55     19.12 o 
  -6   4   6      750.02      777.64     35.61 o 
  -5   4   6      618.72      647.08     23.78 o 
  -4   4   6     5749.12     5667.40     65.51 o 
  -3   4   6      141.35      158.04      6.80 o 
  -2   4   6     2494.78     2633.29     38.42 o 
  -1   4   6     1288.05     1128.64     20.01 o 
   0   4   6    12637.97    12532.69     93.82 o 
   1   4   6     1385.90     1195.64     14.79 o 
   2   4   6     2359.92     2460.08     31.23 o 
   3   4   6      106.24      117.39     14.17 o 
   4   4   6     5766.17     5747.41     67.22 o 
   5   4   6      624.90      662.18     23.30 o 
   6   4   6      745.94      789.62     28.56 o 
  -6   5   6      522.22      510.51     38.90 o 
  -5   5   6       81.15       89.76     12.76 o 
  -4   5   6     2192.17     2138.97     35.65 o 
  -3   5   6      798.59      792.73     24.06 o 
  -2   5   6    18004.82    18583.36    158.39 o 
  -1   5   6      200.09      204.01      4.95 o 
   0   5   6        9.53       21.64      2.50 o 
   1   5   6      171.84      179.95      6.30 o 
   2   5   6    17738.24    18235.04    155.30 o 
   3   5   6      779.19      787.59     18.27 o 
   4   5   6     2240.85     2253.84     36.45 o 
   5   5   6       67.28       65.85      8.59 o 
   6   5   6      531.68      551.43     32.23 o 
  -5   6   6     1040.14     1045.41     26.93 o 
  -4   6   6     1198.04     1190.51     27.76 o 
  -3   6   6      752.03      687.89     17.95 o 
  -2   6   6     1727.79     1712.90     25.73 o 
  -1   6   6     3675.91     3661.51     31.12 o 
   0   6   6    12455.22    12846.28     89.04 o 
   1   6   6     3245.07     3162.39     32.66 o 
   2   6   6     1822.53     1770.16     24.04 o 
   3   6   6      755.62      717.91     17.58 o 
   4   6   6     1200.12     1212.56     30.49 o 
   5   6   6     1033.51     1082.86     26.69 o 
  -5   7   6       33.21       30.47      7.35 o 
  -4   7   6       15.82       12.96      6.12 o 
  -3   7   6     6448.45     6401.84     71.58 o 
  -2   7   6     1125.16     1184.73     21.01 o 
  -1   7   6     6594.06     6512.48     50.59 o 
   0   7   6      169.77      226.51      6.33 o 
   1   7   6     6672.38     6630.08     58.24 o 
   2   7   6     1107.06     1150.38     19.11 o 
   3   7   6     6473.77     6405.37     69.14 o 
   4   7   6       21.56       21.06      5.22 o 
   5   7   6       39.70       39.37      8.46 o 
  -5   8   6     1896.16     1846.10     51.70 o 
  -4   8   6      734.11      684.90     20.88 o 
  -3   8   6       71.21       90.22      8.61 o 
  -2   8   6      432.27      453.23     14.04 o 
  -1   8   6    10600.12    10835.06     79.09 o 
   0   8   6     1834.66     1725.45     31.72 o 
   1   8   6    10741.50    10792.77     88.13 o 
   2   8   6      406.26      418.78     11.60 o 
   3   8   6       40.75       46.42      6.11 o 
   4   8   6      709.78      704.98     19.55 o 
   5   8   6     1952.42     1953.61     57.32 o 
  -5   9   6       28.35       19.79      7.62 o 
  -4   9   6      481.55      475.76     18.57 o 
  -3   9   6     1054.83     1053.56     32.53 o 
  -2   9   6     9289.42     9227.22     92.69 o 
  -1   9   6      510.48      485.33     10.09 o 
   0   9   6      175.82      160.79      6.46 o 
   1   9   6      565.22      567.39     15.60 o 
   2   9   6     9620.62     9513.55     83.18 o 
   3   9   6     1012.42      976.81     19.94 o 
   4   9   6      427.47      425.70     39.66 o 
   5   9   6       27.89       28.97      8.37 o 
  -5  10   6       85.49       79.83     11.56 o 
  -4  10   6     2183.77     2106.80     42.34 o 
  -3  10   6       51.83       50.25      7.25 o 
  -2  10   6     2247.70     2152.27     34.86 o 
  -1  10   6       11.25       11.18      3.70 o 
   0  10   6    17167.95    17510.57    122.69 o 
   1  10   6        7.24       28.96      9.75 o 
   2  10   6     2309.18     2199.36     30.61 o 
   3  10   6       69.70       70.95      6.91 o 
   4  10   6     2256.88     2200.50     43.36 o 
   5  10   6       85.34       76.88     14.51 o 
  -5  11   6      141.66      166.17     21.35 o 
  -4  11   6      425.00      433.99     21.15 o 
  -3  11   6     2631.44     2671.86     44.22 o 
  -2  11   6     4195.53     4108.87     53.80 o 
  -1  11   6     1157.29     1139.84     19.16 o 
   0  11   6       21.69       23.99      3.76 o 
   1  11   6     1097.48     1066.86     17.78 o 
   2  11   6     4228.82     4161.92     47.30 o 
   3  11   6     2633.94     2638.04     39.98 o 
   4  11   6      380.78      382.68     18.69 o 
   5  11   6      121.06      112.31     15.04 o 
  -4  12   6      603.22      614.29     26.34 o 
  -3  12   6      367.43      352.90     19.68 o 
  -2  12   6      585.93      514.09     21.94 o 
  -1  12   6     5376.64     5259.94     60.29 o 
   0  12   6      451.93      424.89     12.36 o 
   1  12   6     5585.68     5587.75     51.91 o 
   2  12   6      566.49      542.50     13.88 o 
   3  12   6      342.57      338.25     13.76 o 
   4  12   6      584.73      582.75     20.09 o 
  -4  13   6      207.51      224.87     19.38 o 
  -3  13   6     2431.81     2399.03     50.52 o 
  -2  13   6      789.47      795.57     25.87 o 
  -1  13   6      350.33      368.51     17.12 o 
   0  13   6      189.11      211.71     12.48 o 
   1  13   6      363.53      389.59     11.55 o 
   2  13   6      799.02      829.17     18.03 o 
   3  13   6     2395.30     2295.98     36.23 o 
   4  13   6      210.60      204.43     14.10 o 
  -4  14   6      942.86      998.60     34.93 o 
  -3  14   6      130.92      143.07     14.78 o 
  -2  14   6      147.43      129.05     12.67 o 
  -1  14   6      863.56      830.23     25.29 o 
   0  14   6     9370.04     9184.48     94.82 o 
   1  14   6      842.53      832.53     17.24 o 
   2  14   6      110.82      105.81      8.90 o 
   3  14   6      130.42      133.36     10.57 o 
   4  14   6      946.17      992.02     29.02 o 
  -3  15   6       47.96       55.84     10.23 o 
  -2  15   6     4010.60     3929.74     66.74 o 
  -1  15   6       21.39       41.70     10.72 o 
   0  15   6       64.18       86.85      7.77 o 
   1  15   6       22.46       26.36      5.50 o 
   2  15   6     3903.04     3981.85     50.66 o 
   3  15   6       42.80       48.35     10.47 o 
  -3  16   6      286.62      263.02     20.18 o 
  -2  16   6        8.40       17.25      7.28 o 
  -1  16   6     1158.69     1169.22     94.24 o 
   0  16   6     2126.48     2173.83     38.24 o 
   1  16   6     1104.70     1135.86     27.86 o 
   2  16   6        2.12        5.91      5.65 o 
   3  16   6      319.57      354.71     16.85 o 
  -2  17   6      105.32       93.98     13.08 o 
  -1  17   6      759.48      796.84     27.47 o 
   0  17   6        4.63       10.25      6.63 o 
   1  17   6      759.26      793.80     24.28 o 
   2  17   6      117.05      125.04     12.45 o 
  -1  18   6      943.20      908.47     30.39 o 
   0  18   6      572.82      628.74     31.98 o 
   1  18   6     1001.48     1022.66     32.74 o 
   1   0   7      901.68      868.13     10.51 o 
   2   0   7    29049.35    30636.31    199.65 o 
   3   0   7       45.78       47.64      3.96 o 
   4   0   7     1732.84     1768.76     26.83 o 
   5   0   7      168.25      175.97     21.15 o 
   6   0   7      330.03      359.61     22.68 o 
  -6   1   7      561.67      579.49     27.09 o 
  -5   1   7      464.36      492.99     37.33 o 
  -4   1   7     3815.50     3781.03     49.01 o 
  -3   1   7     1386.49     1360.70     21.46 o 
  -2   1   7     4214.74     4407.53     51.21 o 
  -1   1   7     1209.07     1111.84     12.94 o 
   0   1   7    11309.75    11047.35     83.35 o 
   1   1   7     1142.80     1047.05     14.27 o 
   2   1   7     4164.73     4356.15     32.88 o 
   3   1   7     1433.69     1386.81     18.67 o 
   4   1   7     3577.12     3466.86     45.83 o 
   5   1   7      539.83      566.77     22.76 o 
   6   1   7      533.62      570.98     25.97 o 
  -6   2   7      335.44      377.89     24.13 o 
  -5   2   7       52.21       54.30     12.14 o 
  -4   2   7      307.36      326.02     15.06 o 
  -3   2   7     7617.19     7711.59     74.97 o 
  -2   2   7     1543.11     1518.51     21.42 o 
  -1   2   7     5970.51     5859.03     54.46 o 
   0   2   7     1439.63     1405.71     14.25 o 
   1   2   7     5897.44     5803.31     43.10 o 
   2   2   7     1612.54     1656.50     17.57 o 
   3   2   7     7715.97     7940.11     62.83 o 
   4   2   7      313.69      313.37     14.54 o 
   5   2   7       68.37       69.23     10.15 o 
   6   2   7      344.43      354.15     22.43 o 
  -6   3   7      226.41      213.55     19.64 o 
  -5   3   7     3078.95     3076.38     67.88 o 
  -4   3   7      557.99      556.40     16.13 o 
  -3   3   7      988.35      939.55     18.82 o 
  -2   3   7     4200.23     4344.94     47.20 o 
  -1   3   7     8703.91     8883.96     78.95 o 
   0   3   7     5081.18     5293.70     49.17 o 
   1   3   7     8438.75     8650.13     61.18 o 
   2   3   7     4479.12     4725.55     46.01 o 
   3   3   7     1053.63     1046.60     17.46 o 
   4   3   7      452.62      420.98     15.31 o 
   5   3   7     2970.68     3061.42     48.71 o 
   6   3   7      220.63      233.82     19.01 o 
  -6   4   7      272.70      293.87     41.85 o 
  -5   4   7      113.47      108.27     12.02 o 
  -4   4   7      689.59      717.78     18.84 o 
  -3   4   7     2291.47     2277.80     32.92 o 
  -2   4   7     9403.77     9551.61     88.42 o 
  -1   4   7      995.42      894.28     15.70 o 
   0   4   7     2715.33     2705.89     28.76 o 
   1   4   7      933.77      840.22     12.46 o 
   2   4   7     9117.12     9100.17     75.66 o 
   3   4   7     2215.45     2264.13     34.06 o 
   4   4   7      753.81      794.43     30.35 o 
   5   4   7      148.42      149.63     14.79 o 
   6   4   7      286.72      324.75     21.19 o 
  -5   5   7       44.70       55.98      9.80 o 
  -4   5   7     2511.79     2422.28     46.63 o 
  -3   5   7     1588.05     1549.03     27.11 o 
  -2   5   7      724.36      703.92     18.09 o 
  -1   5   7      555.48      524.94     12.17 o 
   0   5   7    17884.20    18411.95    135.70 o 
   1   5   7      534.68      474.34      9.08 o 
   2   5   7      629.42      629.90     14.91 o 
   3   5   7     1526.61     1473.56     30.89 o 
   4   5   7     2523.69     2498.85     68.31 o 
   5   5   7       40.02       42.21      7.74 o 
  -5   6   7      198.30      178.08     15.65 o 
  -4   6   7     1226.30     1171.69     26.09 o 
  -3   6   7     3910.40     3929.38     49.93 o 
  -2   6   7     4035.51     3892.65     46.30 o 
  -1   6   7     1709.56     1547.22     16.88 o 
   0   6   7      974.72     1024.49     13.60 o 
   1   6   7     1534.97     1368.98     16.12 o 
   2   6   7     3976.82     3737.58     57.06 o 
   3   6   7     3901.00     3861.86     48.69 o 
   4   6   7     1293.15     1248.91     30.29 o 
   5   6   7      218.77      227.52     14.49 o 
  -5   7   7     2699.69     2686.20     54.69 o 
  -4   7   7     1203.80     1145.81     26.61 o 
  -3   7   7      506.92      499.69     16.01 o 
  -2   7   7     2281.38     2243.78     37.06 o 
  -1   7   7     5420.59     5295.10     43.03 o 
   0   7   7      918.86      924.44     15.47 o 
   1   7   7     5501.22     5336.62     49.80 o 
   2   7   7     2307.02     2306.08     34.75 o 
   3   7   7      512.74      533.36     15.73 o 
   4   7   7     1262.34     1207.93     26.25 o 
   5   7   7     2712.16     2764.67     52.31 o 
  -5   8   7       72.84       68.98      9.80 o 
  -4   8   7      535.51      531.31     18.66 o 
  -3   8   7     3691.35     3594.38     49.54 o 
  -2   8   7      864.73      796.08     21.80 o 
  -1   8   7     1878.38     1735.74     20.26 o 
   0   8   7     2541.70     2527.21     25.88 o 
   1   8   7     1940.83     1762.94     24.08 o 
   2   8   7      887.44      828.92     16.87 o 
   3   8   7     3642.26     3594.17     47.36 o 
   4   8   7      522.80      530.05     17.41 o 
   5   8   7       55.57       53.16      9.63 o 
  -5   9   7      506.95      500.51     21.48 o 
  -4   9   7     2610.05     2580.16     44.54 o 
  -3   9   7      782.70      756.88     21.17 o 
  -2   9   7      627.83      603.78     17.09 o 
  -1   9   7     2105.09     2096.16     23.64 o 
   0   9   7    11649.61    11909.39     87.10 o 
   1   9   7     2103.92     2082.04     27.56 o 
   2   9   7      621.21      609.28     14.82 o 
   3   9   7      800.11      770.74     43.16 o 
   4   9   7     2534.99     2523.60     41.00 o 
   5   9   7      608.33      591.16     36.26 o 
  -5  10   7      174.74      221.78     16.37 o 
  -4  10   7      897.45      906.22     25.89 o 
  -3  10   7      208.56      202.89     13.00 o 
  -2  10   7     8207.23     7976.60     90.15 o 
  -1  10   7      543.12      531.48     12.58 o 
   0  10   7      147.77      172.09      7.20 o 
   1  10   7      470.49      469.02     12.66 o 
   2  10   7     8377.44     8258.52    124.70 o 
   3  10   7      238.24      235.69     11.58 o 
   4  10   7      902.24      879.94     26.72 o 
   5  10   7      179.33      188.65     16.19 o 
  -4  11   7      803.52      794.76     25.01 o 
  -3  11   7      391.66      372.74     16.67 o 
  -2  11   7      589.07      590.08     17.94 o 
  -1  11   7     2291.02     2172.58     44.63 o 
   0  11   7     7597.36     7725.26     63.99 o 
   1  11   7     2553.40     2480.35     32.75 o 
   2  11   7      535.41      553.01     15.08 o 
   3  11   7      462.12      461.80     14.91 o 
   4  11   7      844.73      841.96     26.68 o 
  -4  12   7      592.79      530.38     34.28 o 
  -3  12   7     2710.09     2678.04     45.73 o 
  -2  12   7      816.32      804.24     25.02 o 
  -1  12   7     3488.33     3330.40     53.20 o 
   0  12   7      675.50      693.54     15.85 o 
   1  12   7     3801.31     3715.01     39.48 o 
   2  12   7      848.05      830.03     19.24 o 
   3  12   7     2686.20     2611.74     68.65 o 
   4  12   7      600.01      616.56     23.68 o 
  -4  13   7      681.83      763.69     30.05 o 
  -3  13   7      148.50      142.99     17.41 o 
  -2  13   7     1217.43     1158.20     31.27 o 
  -1  13   7     2683.98     2698.48     48.09 o 
   0  13   7      165.98      185.00      9.78 o 
   1  13   7     2683.71     2767.25     37.03 o 
   2  13   7     1241.83     1203.99     21.91 o 
   3  13   7      157.54      149.33     10.59 o 
   4  13   7      665.08      664.54     36.24 o 
  -4  14   7      354.17      357.97     23.80 o 
  -3  14   7      495.06      499.14     23.74 o 
  -2  14   7     3366.63     3326.20     59.10 o 
  -1  14   7      654.13      656.28     22.79 o 
   0  14   7        0.94       10.96      4.62 o 
   1  14   7      612.48      648.91     17.34 o 
   2  14   7     3515.77     3557.30     51.27 o 
   3  14   7      470.66      463.64     16.72 o 
   4  14   7      400.95      435.28     19.53 o 
  -3  15   7      570.66      563.17     26.11 o 
  -2  15   7      793.13      731.83     34.09 o 
  -1  15   7      588.96      555.25     21.73 o 
   0  15   7     2960.36     2907.67     44.37 o 
   1  15   7      590.46      599.07     17.29 o 
   2  15   7      800.59      844.35     21.34 o 
   3  15   7      604.37      606.24     19.28 o 
  -3  16   7      877.55      947.94     33.47 o 
  -2  16   7     1423.08     1371.20     43.87 o 
  -1  16   7      914.10      886.23     28.38 o 
   0  16   7       75.04      101.97     11.64 o 
   1  16   7      998.18     1004.55     35.09 o 
   2  16   7     1385.07     1466.36     33.47 o 
   3  16   7      893.13      972.95     25.07 o 
  -2  17   7      558.66      557.72     34.60 o 
  -1  17   7     1496.83     1541.24     39.17 o 
   0  17   7       56.81       47.29     13.21 o 
   1  17   7     1435.17     1494.34     38.57 o 
   2  17   7      571.41      528.28     21.55 o 
  -1  18   7      410.28      419.66     22.80 o 
   0  18   7      438.00      491.41     23.25 o 
   1  18   7      335.30      342.60     22.17 o 
   0   0   8     4867.58     4514.56     79.08 o 
   1   0   8     9611.35     9897.90     69.23 o 
   2   0   8     2301.00     2489.75     32.22 o 
   3   0   8     1198.88     1128.39     15.85 o 
   4   0   8      919.75      845.97     20.56 o 
   5   0   8        0.90        3.67      6.03 o 
   6   0   8      146.53      134.23     15.82 o 
  -6   1   8      391.73      424.04     26.20 o 
  -5   1   8      863.64      904.02     29.71 o 
  -4   1   8      932.29      898.19     21.68 o 
  -3   1   8     1810.75     1810.77     23.68 o 
  -2   1   8     5921.87     6078.29     52.41 o 
  -1   1   8     8003.89     8089.21     58.70 o 
   0   1   8     5432.33     5424.13     40.47 o 
   1   1   8     8166.79     8179.86     57.88 o 
   2   1   8     6371.00     6660.96     50.04 o 
   3   1   8     1678.50     1649.01     22.38 o 
   4   1   8      803.34      792.93     24.58 o 
   5   1   8      839.86      866.39     32.74 o 
   6   1   8      428.04      489.81     25.89 o 
  -6   2   8      575.73      585.00     27.95 o 
  -5   2   8      909.55      880.09     24.19 o 
  -4   2   8     2528.16     2585.78     67.93 o 
  -3   2   8      212.86      194.32      8.71 o 
  -2   2   8     5934.38     6096.50     59.20 o 
  -1   2   8    11162.54    11456.48     98.27 o 
   0   2   8      538.60      559.10      8.44 o 
   1   2   8    11225.25    11599.65     87.08 o 
   2   2   8     6083.95     6232.75     55.38 o 
   3   2   8      301.96      259.09     10.10 o 
   4   2   8     2535.71     2574.73     41.23 o 
   5   2   8      876.13      925.30     29.04 o 
   6   2   8      578.83      599.58     26.94 o 
  -6   3   8      330.54      378.07     24.77 o 
  -5   3   8      125.17      129.36     17.07 o 
  -4   3   8     2648.19     2571.80     51.99 o 
  -3   3   8     2206.24     2151.03     30.95 o 
  -2   3   8     2776.52     2777.44     33.96 o 
  -1   3   8     1990.88     1875.26     24.43 o 
   0   3   8    17377.04    18126.72    132.70 o 
   1   3   8     2211.38     2048.25     19.37 o 
   2   3   8     2736.21     2712.54     30.18 o 
   3   3   8     2232.62     2197.84     27.82 o 
   4   3   8     2736.11     2752.49     42.81 o 
   5   3   8      127.14      153.67     24.23 o 
   6   3   8      321.87      353.38     22.57 o 
  -5   4   8      486.45      484.12     26.65 o 
  -4   4   8      867.95      862.46     20.78 o 
  -3   4   8     4519.44     4539.75     52.79 o 
  -2   4   8     2390.97     2350.84     31.41 o 
  -1   4   8     3344.51     3350.44     37.65 o 
   0   4   8     6243.85     6174.27     51.70 o 
   1   4   8     3310.69     3358.42     30.98 o 
   2   4   8     2276.69     2250.14     34.76 o 
   3   4   8     4479.81     4487.81     54.22 o 
   4   4   8      940.33      940.96     23.17 o 
   5   4   8      497.10      508.00     25.96 o 
  -5   5   8     1753.61     1757.47     86.90 o 
  -4   5   8      521.38      489.16     16.19 o 
  -3   5   8     1478.87     1450.44     26.27 o 
  -2   5   8     3312.39     3206.24     39.84 o 
  -1   5   8     9667.60    10112.59     91.68 o 
   0   5   8      135.08      157.56      6.57 o 
   1   5   8     9816.90    10318.14     81.89 o 
   2   5   8     3421.38     3321.83     41.02 o 
   3   5   8     1525.99     1452.63     26.87 o 
   4   5   8      559.25      524.11     17.35 o 
   5   5   8     1709.01     1805.36     36.28 o 
  -5   6   8      462.15      484.95     22.53 o 
  -4   6   8     1005.78      973.81     23.79 o 
  -3   6   8     2238.55     2153.49     34.30 o 
  -2   6   8     2415.76     2344.43     33.50 o 
  -1   6   8     2730.65     2670.77     28.08 o 
   0   6   8     3330.41     3316.41     33.17 o 
   1   6   8     2766.94     2666.15     28.26 o 
   2   6   8     2205.99     2125.41     31.13 o 
   3   6   8     2281.19     2152.61     54.93 o 
   4   6   8      971.05      953.74     25.26 o 
   5   6   8      532.10      554.57     20.13 o 
  -5   7   8      239.53      234.52     29.47 o 
  -4   7   8     1981.70     1862.28     34.94 o 
  -3   7   8     2710.19     2525.99     38.88 o 
  -2   7   8      222.69      227.05     10.84 o 
  -1   7   8      885.16      862.52     12.49 o 
   0   7   8    10793.43    10948.57     79.59 o 
   1   7   8      946.75      906.96     18.35 o 
   2   7   8      236.98      223.42     10.49 o 
   3   7   8     2829.14     2693.32     54.26 o 
   4   7   8     1919.59     1837.74     33.96 o 
   5   7   8      213.81      241.20     15.18 o 
  -5   8   8     1805.80     1798.61     44.95 o 
  -4   8   8     1197.56     1199.61     28.38 o 
  -3   8   8      457.78      414.27     15.33 o 
  -2   8   8     4865.60     4762.08     56.65 o 
  -1   8   8     3191.58     3166.23     30.28 o 
   0   8   8       86.11       88.17      5.14 o 
   1   8   8     3146.76     3206.15     36.02 o 
   2   8   8     4796.43     4679.92     54.64 o 
   3   8   8      387.21      363.94     14.26 o 
   4   8   8     1199.15     1146.93     26.58 o 
   5   8   8     1794.77     1881.04     42.95 o 
  -5   9   8      510.98      571.26     26.89 o 
  -4   9   8      524.91      517.67     19.33 o 
  -3   9   8     2103.05     2057.18     36.41 o 
  -2   9   8      947.36      902.94     21.25 o 
  -1   9   8     2617.77     2560.25     30.67 o 
   0   9   8     1105.56     1100.83     19.51 o 
   1   9   8     2464.41     2357.28     30.23 o 
   2   9   8     1080.73     1055.00     20.18 o 
   3   9   8     2018.33     2001.17     34.20 o 
   4   9   8      547.00      547.34     29.46 o 
   5   9   8      478.66      501.90     37.27 o 
  -5  10   8       15.16       20.43      8.56 o 
  -4  10   8      956.39      905.32     25.98 o 
  -3  10   8     3014.18     2841.54     57.32 o 
  -2  10   8       19.71       22.37      5.15 o 
  -1  10   8      755.95      714.53     15.15 o 
   0  10   8     3147.14     3033.66     31.45 o 
   1  10   8      677.90      636.99     15.63 o 
   2  10   8        6.16       15.24      4.77 o 
   3  10   8     3113.12     3060.46     45.09 o 
   4  10   8      987.22      986.19     28.79 o 
   5  10   8       15.15       31.39      9.33 o 
  -4  11   8     1421.02     1472.07     42.15 o 
  -3  11   8      692.31      630.30     20.59 o 
  -2  11   8     1484.43     1373.65     28.15 o 
  -1  11   8      938.78      927.59     25.94 o 
   0  11   8     1841.59     1819.01     26.31 o 
   1  11   8      954.52      954.25     19.18 o 
   2  11   8     1494.52     1456.22     25.59 o 
   3  11   8      685.05      680.26     19.94 o 
   4  11   8     1378.84     1390.30     35.51 o 
  -4  12   8      473.56      473.09     21.84 o 
  -3  12   8      474.40      446.09     18.82 o 
  -2  12   8     3370.57     3197.61     47.59 o 
  -1  12   8     1326.52     1214.06     41.30 o 
   0  12   8      344.03      368.32     11.83 o 
   1  12   8     1200.02     1178.56     20.02 o 
   2  12   8     3307.51     3087.61     41.03 o 
   3  12   8      445.07      446.97     17.22 o 
   4  12   8      494.35      508.80     22.42 o 
  -4  13   8     1170.84     1257.32     39.28 o 
  -3  13   8      889.10      947.65     30.85 o 
  -2  13   8      879.29      860.27     35.53 o 
  -1  13   8     1243.19     1197.93     30.43 o 
   0  13   8     2571.93     2551.53     58.96 o 
   1  13   8     1195.68     1185.42     20.73 o 
   2  13   8      884.60      877.51     18.98 o 
   3  13   8      906.23      975.91     25.85 o 
   4  13   8     1239.11     1302.51     38.21 o 
  -3  14   8      947.82     1004.87     42.78 o 
  -2  14   8      640.68      617.25     23.48 o 
  -1  14   8     1919.73     1874.30     40.43 o 
   0  14   8     2296.32     2185.51     36.76 o 
   1  14   8     1919.14     1910.12     31.24 o 
   2  14   8      653.43      669.41     17.14 o 
   3  14   8      998.90     1086.30     25.20 o 
  -3  15   8      336.45      335.48     22.00 o 
  -2  15   8      978.05      972.80     30.70 o 
  -1  15   8     2568.28     2633.56     51.05 o 
   0  15   8        0.69       17.20      6.05 o 
   1  15   8     2471.63     2636.02     38.90 o 
   2  15   8      935.50      974.77     23.21 o 
   3  15   8      343.39      378.66     17.12 o 
  -2  16   8      497.59      527.85     24.35 o 
  -1  16   8     1215.61     1166.68     33.13 o 
   0  16   8      885.74      888.61     63.94 o 
   1  16   8     1232.58     1266.17     29.47 o 
   2  16   8      531.77      578.75     21.24 o 
  -2  17   8      324.92      335.19     21.74 o 
  -1  17   8      267.01      291.89     19.47 o 
   0  17   8     3304.69     3443.45     81.43 o 
   1  17   8      236.69      244.63     18.28 o 
   2  17   8      355.01      363.51     19.30 o 
   0  18   8      290.20      301.55     31.62 o 
   1   0   9    10598.06    10536.54    107.36 o 
   2   0   9       64.12       43.26      3.26 o 
   3   0   9      173.51      175.60     12.32 o 
   4   0   9        0.78       -2.01      3.70 o 
   5   0   9     3761.98     3898.95     67.58 o 
  -5   1   9      185.36      181.73     23.07 o 
  -4   1   9      407.27      423.99     16.06 o 
  -3   1   9     7411.34     7496.71     60.65 o 
  -2   1   9     2921.20     2793.00     27.17 o 
  -1   1   9     4117.77     3998.80     33.49 o 
   0   1   9       21.89       16.34      2.29 o 
   1   1   9     4384.63     4248.57     33.91 o 
   2   1   9     2931.11     2775.02     26.32 o 
   3   1   9     7120.50     7177.53     73.65 o 
   4   1   9      470.00      494.88     48.21 o 
   5   1   9      190.85      156.01     16.63 o 
  -5   2   9      144.97      144.56     15.12 o 
  -4   2   9     1987.07     2047.73     46.63 o 
  -3   2   9      624.54      632.18     14.82 o 
  -2   2   9      546.35      586.66     12.82 o 
  -1   2   9      725.14      732.93     11.36 o 
   0   2   9    15409.67    14929.87    107.88 o 
   1   2   9      770.56      760.30     12.55 o 
   2   2   9      667.67      675.59     20.60 o 
   3   2   9      648.92      668.71     17.19 o 
   4   2   9     1964.61     1984.11     40.94 o 
   5   2   9      171.77      177.88     15.59 o 
  -5   3   9      111.06       85.66     13.56 o 
  -4   3   9     2350.13     2361.92    100.43 o 
  -3   3   9      869.82      839.22     18.58 o 
  -2   3   9     8294.21     8360.04     79.08 o 
  -1   3   9     2240.94     2258.90     37.31 o 
   0   3   9        8.17       39.40      5.76 o 
   1   3   9     2328.39     2364.68     22.23 o 
   2   3   9     8366.15     8375.55     71.76 o 
   3   3   9      907.18      863.95     20.48 o 
   4   3   9     2337.35     2345.05     39.54 o 
   5   3   9      109.02      110.96     16.69 o 
  -5   4   9     1331.68     1343.11     43.10 o 
  -4   4   9      877.72      874.45     25.17 o 
  -3   4   9      761.06      702.75     17.28 o 
  -2   4   9      228.50      243.72      9.42 o 
  -1   4   9     6411.15     6345.74     62.24 o 
   0   4   9     6397.63     6455.21     61.58 o 
   1   4   9     6030.57     5838.71     45.20 o 
   2   4   9      282.19      285.43      8.12 o 
   3   4   9      766.73      680.82     26.17 o 
   4   4   9      882.29      915.61     23.49 o 
   5   4   9     1416.45     1485.50     34.12 o 
  -5   5   9       25.10       31.85     19.66 o 
  -4   5   9       22.20       22.71      5.82 o 
  -3   5   9     5465.02     5304.68     60.90 o 
  -2   5   9       99.19      106.96      7.51 o 
  -1   5   9     8837.52     9125.86     84.96 o 
   0   5   9      632.14      673.38     11.99 o 
   1   5   9     8976.86     9319.39     67.61 o 
   2   5   9       86.52       87.32      7.15 o 
   3   5   9     5478.17     5392.58     62.98 o 
   4   5   9       32.25       31.52      6.60 o 
   5   5   9       21.86       31.06      9.54 o 
  -5   6   9     1380.64     1413.01     47.73 o 
  -4   6   9     1631.44     1559.56     30.83 o 
  -3   6   9     1814.38     1767.45     32.80 o 
  -2   6   9     1159.74     1212.78     27.25 o 
  -1   6   9     5625.32     5636.45     72.28 o 
   0   6   9     3592.90     3415.76     53.53 o 
   1   6   9     5614.62     5607.80     50.54 o 
   2   6   9     1149.98     1185.29     22.52 o 
   3   6   9     1703.59     1546.11     48.55 o 
   4   6   9     1680.10     1674.83     32.79 o 
   5   6   9     1360.59     1434.20     32.87 o 
  -5   7   9      131.61      159.12     15.50 o 
  -4   7   9      964.84      972.67     24.70 o 
  -3   7   9      460.81      522.20     16.67 o 
  -2   7   9     7355.79     7298.79     76.41 o 
  -1   7   9      490.90      488.88     15.57 o 
   0   7   9      481.13      514.78     11.31 o 
   1   7   9      477.50      496.58     10.64 o 
   2   7   9     7443.37     7439.04     76.73 o 
   3   7   9      483.36      533.78     16.62 o 
   4   7   9      913.58      918.69     23.84 o 
   5   7   9      111.84      110.98     11.47 o 
  -5   8   9      281.01      317.52     21.09 o 
  -4   8   9     3043.78     3011.96     48.28 o 
  -3   8   9      624.95      616.94     18.70 o 
  -2   8   9     1346.28     1319.79     31.41 o 
  -1   8   9      667.80      602.82     15.59 o 
   0   8   9     4351.50     4094.52     41.24 o 
   1   8   9      739.32      677.17     16.24 o 
   2   8   9     1357.41     1324.73     26.14 o 
   3   8   9      652.51      599.02     18.98 o 
   4   8   9     3010.61     2899.08     74.66 o 
   5   8   9      305.34      330.45     25.73 o 
  -5   9   9       35.79       27.83      9.48 o 
  -4   9   9      294.73      322.70     16.95 o 
  -3   9   9     3307.17     3280.83     67.50 o 
  -2   9   9     1270.73     1178.02     24.86 o 
  -1   9   9     3925.10     3857.54     47.89 o 
   0   9   9      172.34      177.38      7.18 o 
   1   9   9     3825.63     3739.61     41.51 o 
   2   9   9     1270.27     1247.01     25.19 o 
   3   9   9     3244.68     3317.10     56.09 o 
   4   9   9      286.92      293.25     15.44 o 
   5   9   9       44.33       49.95     11.06 o 
  -4  10   9       42.02       45.33      9.31 o 
  -3  10   9     1043.65      976.25     25.30 o 
  -2  10   9      553.68      515.50     16.68 o 
  -1  10   9     6606.57     6422.98     70.15 o 
   0  10   9      878.53      831.03     28.05 o 
   1  10   9     6647.79     6584.79     63.60 o 
   2  10   9      498.16      457.39     15.34 o 
   3  10   9     1092.37     1063.31     25.04 o 
   4  10   9       46.93       49.12      8.38 o 
  -4  11   9      420.02      432.75     20.50 o 
  -3  11   9     1693.95     1651.60     34.40 o 
  -2  11   9     1425.04     1398.45     28.84 o 
  -1  11   9     2067.92     1973.69     32.75 o 
   0  11   9     1369.83     1244.33     21.39 o 
   1  11   9     1990.86     1909.17     28.98 o 
   2  11   9     1412.84     1397.57     25.43 o 
   3  11   9     1632.95     1614.52     33.98 o 
   4  11   9      436.16      465.08     21.25 o 
  -4  12   9     1418.91     1426.22     35.56 o 
  -3  12   9      155.88      174.08     13.30 o 
  -2  12   9      814.42      797.38     22.26 o 
  -1  12   9      619.88      580.03     17.48 o 
   0  12   9     4558.74     4546.02     55.67 o 
   1  12   9      672.50      632.90     16.29 o 
   2  12   9      826.12      792.15     19.50 o 
   3  12   9      157.33      170.70     12.67 o 
   4  12   9     1354.91     1431.64     49.44 o 
  -4  13   9      753.18      781.42     59.88 o 
  -3  13   9      333.23      358.95     18.27 o 
  -2  13   9     3499.70     3409.38     72.70 o 
  -1  13   9      402.73      384.26     22.63 o 
   0  13   9       29.00       46.08      6.74 o 
   1  13   9      359.06      387.47     13.74 o 
   2  13   9     3368.76     3321.80     44.92 o 
   3  13   9      306.90      366.20     20.02 o 
   4  13   9      722.61      765.82     27.92 o 
  -3  14   9      349.45      393.10     23.12 o 
  -2  14   9       79.94       66.30      9.24 o 
  -1  14   9     2097.54     2097.95     43.53 o 
   0  14   9      666.80      633.76     22.35 o 
   1  14   9     2021.04     2014.62     32.58 o 
   2  14   9       86.37       81.85      7.53 o 
   3  14   9      360.58      355.01     17.91 o 
  -3  15   9     3020.33     3185.75     63.99 o 
  -2  15   9       34.43       38.17     12.03 o 
  -1  15   9     1411.54     1370.61     35.58 o 
   0  15   9       10.71        9.08      5.56 o 
   1  15   9     1394.93     1377.01     32.78 o 
   2  15   9       25.11       44.91      8.14 o 
   3  15   9     2898.02     3114.67     62.30 o 
  -2  16   9      260.94      295.41     20.13 o 
  -1  16   9     1212.11     1237.09     55.96 o 
   0  16   9      998.81      962.17     29.54 o 
   1  16   9     1221.88     1281.85     30.21 o 
   2  16   9      251.05      295.49     17.45 o 
  -1  17   9       26.84       37.02      9.17 o 
   0  17   9      147.79      190.24     16.60 o 
   1  17   9       35.76       35.06     10.44 o 
   0   0  10     6081.79     6128.43     65.67 o 
   1   0  10     6020.74     5902.42     70.48 o 
   2   0  10      195.67      191.89      6.05 o 
   3   0  10     5350.20     5413.08     60.99 o 
   4   0  10      630.29      626.50     23.05 o 
   5   0  10        0.45       11.59      7.48 o 
  -5   1  10     1644.58     1624.36     44.34 o 
  -4   1  10     2431.05     2388.82     38.59 o 
  -3   1  10     3045.98     2960.81     35.18 o 
  -2   1  10     1377.69     1390.18     17.44 o 
  -1   1  10     5981.74     5826.52     57.42 o 
   0   1  10     2224.95     1978.27     19.64 o 
   1   1  10     6344.88     6179.13     69.92 o 
   2   1  10     1435.04     1443.49     30.28 o 
   3   1  10     2896.25     2833.28     38.41 o 
   4   1  10     2546.33     2518.55     48.20 o 
   5   1  10     1658.15     1681.48     41.72 o 
  -5   2  10      254.35      308.71     20.95 o 
  -4   2  10     1241.21     1230.09     26.83 o 
  -3   2  10     2844.80     2836.45     36.30 o 
  -2   2  10     5694.69     5736.85     52.37 o 
  -1   2  10     1961.40     1906.18     20.71 o 
   0   2  10      544.86      622.75      9.78 o 
   1   2  10     1915.48     1809.66     47.81 o 
   2   2  10     5776.75     5675.93     63.62 o 
   3   2  10     2831.50     2791.71     37.38 o 
   4   2  10     1134.03     1059.36     41.92 o 
   5   2  10      265.37      328.97     20.36 o 
  -5   3  10      214.19      229.22     14.93 o 
  -4   3  10     3191.19     3026.77     63.55 o 
  -3   3  10     3525.16     3487.76     43.38 o 
  -2   3  10      776.10      774.74     16.16 o 
  -1   3  10      755.61      674.96     20.28 o 
   0   3  10     3545.49     3091.41     27.73 o 
   1   3  10      802.51      723.42     12.40 o 
   2   3  10      787.60      760.08     14.23 o 
   3   3  10     3580.89     3521.41     50.95 o 
   4   3  10     3031.05     3004.52     79.98 o 
   5   3  10      215.12      226.97     18.29 o 
  -5   4  10       91.22       94.77     14.86 o 
  -4   4  10      533.01      562.66     20.37 o 
  -3   4  10     2606.24     2649.10     37.28 o 
  -2   4  10     2864.98     2814.21     36.53 o 
  -1   4  10     3409.76     3307.09     43.15 o 
   0   4  10       22.67       15.61      2.79 o 
   1   4  10     3510.15     3362.53     29.90 o 
   2   4  10     2800.78     2804.64     33.71 o 
   3   4  10     2492.89     2564.33     38.99 o 
   4   4  10      534.98      564.91     18.91 o 
   5   4  10       76.85      101.08     12.54 o 
  -5   5  10     2003.90     2055.93     56.24 o 
  -4   5  10      318.34      289.20     16.52 o 
  -3   5  10      410.23      387.94     13.76 o 
  -2   5  10     1636.95     1582.97     26.31 o 
  -1   5  10     8565.74     8594.99     82.01 o 
   0   5  10       60.27       60.89      4.58 o 
   1   5  10     8456.89     8465.01     62.98 o 
   2   5  10     1760.64     1757.30     43.05 o 
   3   5  10      364.85      336.24     13.87 o 
   4   5  10      347.17      359.62     26.46 o 
   5   5  10     2005.79     2023.01     40.21 o 
  -5   6  10      233.32      238.48     22.41 o 
  -4   6  10      248.21      277.96     17.02 o 
  -3   6  10     3278.74     3224.48     44.98 o 
  -2   6  10     1604.72     1524.29     26.70 o 
  -1   6  10     3179.43     3145.61     45.19 o 
   0   6  10       58.83       67.54      4.94 o 
   1   6  10     3111.80     2988.67     32.35 o 
   2   6  10     1529.22     1430.45     25.66 o 
   3   6  10     3249.22     3241.99     45.70 o 
   4   6  10      248.58      271.18     14.89 o 
   5   6  10      227.76      236.73     15.86 o 
  -5   7  10       37.15       15.48     11.17 o 
  -4   7  10     1178.18     1162.16     27.52 o 
  -3   7  10     1020.79      989.14     23.38 o 
  -2   7  10     1197.73     1123.86     23.24 o 
  -1   7  10     1431.73     1338.82     23.77 o 
   0   7  10     8844.37     8773.86     74.08 o 
   1   7  10     1377.85     1228.91     31.45 o 
   2   7  10     1217.22     1191.07     23.65 o 
   3   7  10     1084.31     1067.94     24.12 o 
   4   7  10     1157.61     1144.88     27.34 o 
   5   7  10       61.25       54.96      9.21 o 
  -5   8  10      230.48      223.98     23.53 o 
  -4   8  10     1043.99     1056.32     27.06 o 
  -3   8  10      632.81      587.49     18.57 o 
  -2   8  10     5045.94     4950.29     77.12 o 
  -1   8  10     1077.82     1049.38     21.30 o 
   0   8  10       15.62       21.50      4.27 o 
   1   8  10     1151.50     1099.54     21.64 o 
   2   8  10     5017.48     5035.17     59.46 o 
   3   8  10      536.84      538.19     17.39 o 
   4   8  10     1073.54     1122.63     27.28 o 
   5   8  10      260.30      272.76     19.22 o 
  -5   9  10      875.98      907.74     32.77 o 
  -4   9  10      284.20      305.47     16.85 o 
  -3   9  10      135.42      147.98     11.38 o 
  -2   9  10     2093.11     1912.56     35.46 o 
  -1   9  10     5283.45     4992.30     59.75 o 
   0   9  10     5562.26     5716.40     54.62 o 
   1   9  10     5544.69     5269.59     60.66 o 
   2   9  10     2003.59     1919.41     32.59 o 
   3   9  10      170.67      187.58     12.35 o 
   4   9  10      310.32      358.95     17.19 o 
   5   9  10      876.12      879.58     44.63 o 
  -4  10  10      118.33      125.01     14.20 o 
  -3  10  10     4032.64     3799.50     63.93 o 
  -2  10  10      254.34      231.16     13.53 o 
  -1  10  10     3242.96     3103.86     43.10 o 
   0  10  10     1072.19     1023.51     21.55 o 
   1  10  10     3033.50     2902.98     41.02 o 
   2  10  10      262.54      254.73     13.02 o 
   3  10  10     4135.74     3942.93     54.77 o 
   4  10  10      103.92      115.89     11.19 o 
  -4  11  10      404.67      413.06     20.47 o 
  -3  11  10      686.36      677.11     21.87 o 
  -2  11  10      298.47      282.67     14.50 o 
  -1  11  10     4409.82     4372.53     59.54 o 
   0  11  10     2085.27     1983.23     32.41 o 
   1  11  10     4506.64     4606.46     55.83 o 
   2  11  10      232.47      237.84     13.22 o 
   3  11  10      722.34      717.27     21.49 o 
   4  11  10      399.71      447.32     37.83 o 
  -4  12  10      317.37      325.74     19.21 o 
  -3  12  10      315.67      325.20     17.29 o 
  -2  12  10     2601.64     2542.91     47.96 o 
  -1  12  10     1242.89     1255.36     26.52 o 
   0  12  10       85.42       91.38      8.15 o 
   1  12  10     1270.99     1269.91     23.98 o 
   2  12  10     2640.06     2435.68     40.64 o 
   3  12  10      306.36      294.53     16.01 o 
   4  12  10      339.76      387.70     30.09 o 
  -3  13  10      424.64      447.92     20.33 o 
  -2  13  10      226.27      240.12     14.47 o 
  -1  13  10      590.90      611.08     22.07 o 
   0  13  10     4442.13     4620.11     68.95 o 
   1  13  10      600.80      602.07     16.82 o 
   2  13  10      198.35      194.79     13.26 o 
   3  13  10      423.72      467.88     28.90 o 
  -3  14  10     1640.33     1606.13     70.99 o 
  -2  14  10      229.53      216.78     16.76 o 
  -1  14  10      873.10      839.13     26.75 o 
   0  14  10      856.66      875.45     26.97 o 
   1  14  10      928.95      890.86     23.60 o 
   2  14  10      202.33      197.70     11.19 o 
   3  14  10     1583.02     1673.16     41.35 o 
  -3  15  10      523.81      561.84     27.16 o 
  -2  15  10      457.57      426.26     22.69 o 
  -1  15  10     2144.15     2187.89     94.11 o 
   0  15  10       17.56       25.62      7.02 o 
   1  15  10     2109.58     2188.95     39.78 o 
   2  15  10      462.32      444.37     17.56 o 
   3  15  10      502.15      541.21     25.48 o 
  -2  16  10      704.73      694.36     27.28 o 
  -1  16  10      554.52      587.36     28.71 o 
   0  16  10       87.47       88.28     11.53 o 
   1  16  10      545.81      593.59     24.03 o 
   2  16  10      763.13      793.00     29.68 o 
  -1  17  10      135.91      137.90     15.03 o 
   0  17  10     1617.65     1633.54     55.59 o 
   1  17  10      122.81      129.05     14.15 o 
   1   0  11     4999.55     4790.18     57.92 o 
   2   0  11     2030.42     1951.44     25.31 o 
   3   0  11     1625.70     1564.22     30.69 o 
   4   0  11      643.95      671.24     24.31 o 
   5   0  11      646.03      748.08     41.48 o 
  -5   1  11      819.03      841.47     30.23 o 
  -4   1  11     1063.30     1031.35     24.31 o 
  -3   1  11     3396.42     3400.07     48.01 o 
  -2   1  11     1567.00     1487.98     21.06 o 
  -1   1  11     1839.58     1738.89     25.31 o 
   0   1  11     3658.51     3511.63     32.14 o 
   1   1  11     2014.58     1855.06     44.68 o 
   2   1  11     1583.51     1515.89     29.06 o 
   3   1  11     3410.18     3458.01     44.53 o 
   4   1  11     1089.16     1141.69     31.46 o 
   5   1  11      809.53      830.63     29.59 o 
  -5   2  11       76.00       74.14     12.44 o 
  -4   2  11      894.69      868.27     22.61 o 
  -3   2  11     3235.02     3245.16     38.73 o 
  -2   2  11      228.76      230.79      7.64 o 
  -1   2  11     4159.07     4028.27     35.80 o 
   0   2  11     6597.72     6675.13     51.00 o 
   1   2  11     3922.58     3836.79     47.90 o 
   2   2  11      256.88      259.53     10.65 o 
   3   2  11     3254.23     3151.12     51.42 o 
   4   2  11      972.80      938.06     28.26 o 
   5   2  11       89.60       89.48     12.77 o 
  -5   3  11     1900.33     2007.73     48.44 o 
  -4   3  11      965.40      950.43     28.31 o 
  -3   3  11      162.31      180.57      9.62 o 
  -2   3  11     4739.47     4684.90     46.59 o 
  -1   3  11     5651.29     5787.07     47.87 o 
   0   3  11      138.43      124.74      5.14 o 
   1   3  11     5712.31     5785.70     49.97 o 
   2   3  11     4571.07     4559.65     50.22 o 
   3   3  11      130.39      124.12     13.47 o 
   4   3  11      970.39      923.38     27.82 o 
   5   3  11     1832.19     1935.03     81.27 o 
  -5   4  11      352.23      378.38     19.14 o 
  -4   4  11      626.46      628.22     30.02 o 
  -3   4  11      522.20      515.58     15.12 o 
  -2   4  11     5255.53     5043.86     55.91 o 
  -1   4  11     2361.48     2187.81     36.53 o 
   0   4  11      706.24      668.31     11.10 o 
   1   4  11     2415.44     2261.06     30.33 o 
   2   4  11     5296.40     5218.32     59.18 o 
   3   4  11      628.23      596.74     17.70 o 
   4   4  11      589.75      613.26     27.25 o 
   5   4  11      352.36      389.80     23.68 o 
  -5   5  11       25.75       24.74     10.16 o 
  -4   5  11     2141.80     2117.75     53.65 o 
  -3   5  11      888.84      810.05     19.62 o 
  -2   5  11      393.90      356.90     12.53 o 
  -1   5  11     1673.19     1638.21     25.86 o 
   0   5  11    14887.94    15102.67    116.37 o 
   1   5  11     1501.28     1435.58     17.28 o 
   2   5  11      415.31      385.99     13.01 o 
   3   5  11      889.84      827.21     21.16 o 
   4   5  11     2158.97     2138.97     38.87 o 
   5   5  11       22.47       17.46      7.98 o 
  -5   6  11      744.69      663.71     32.15 o 
  -4   6  11      684.84      642.91     23.34 o 
  -3   6  11     1346.14     1344.95     26.99 o 
  -2   6  11     2103.48     1976.23     31.68 o 
  -1   6  11     1009.23      980.98     24.48 o 
   0   6  11     1148.99     1098.66     17.31 o 
   1   6  11     1149.23     1088.51     17.57 o 
   2   6  11     1896.76     1827.39     30.23 o 
   3   6  11     1391.26     1318.88     27.36 o 
   4   6  11      756.85      743.90     24.46 o 
   5   6  11      747.84      747.23     24.61 o 
  -5   7  11     1315.37     1371.78     47.25 o 
  -4   7  11      277.22      254.87     17.17 o 
  -3   7  11      556.59      507.65     16.84 o 
  -2   7  11     2102.82     2032.41     50.61 o 
  -1   7  11     7181.63     7210.16     84.68 o 
   0   7  11      227.18      227.65     11.06 o 
   1   7  11     7022.93     6893.29     71.41 o 
   2   7  11     2112.54     2004.88     32.56 o 
   3   7  11      524.03      491.76     16.67 o 
   4   7  11      273.03      264.97     15.18 o 
   5   7  11     1341.32     1438.87     34.30 o 
  -5   8  11      277.52      299.38     26.20 o 
  -4   8  11     1085.76     1103.26     27.91 o 
  -3   8  11     3506.36     3269.18     48.49 o 
  -2   8  11      782.85      716.84     19.09 o 
  -1   8  11      702.18      738.75     18.18 o 
   0   8  11     1341.29     1285.29     20.20 o 
   1   8  11      673.04      629.92     16.34 o 
   2   8  11      905.50      873.35     20.98 o 
   3   8  11     3468.90     3219.07     47.45 o 
   4   8  11     1020.45     1043.03     30.85 o 
   5   8  11      278.43      312.05     18.44 o 
  -4   9  11      859.24      906.64     26.11 o 
  -3   9  11     1044.89      956.07     24.82 o 
  -2   9  11      711.21      704.23     19.70 o 
  -1   9  11     1296.77     1341.80     25.81 o 
   0   9  11     3325.70     3117.61     48.85 o 
   1   9  11     1375.46     1311.51     25.14 o 
   2   9  11      717.00      743.15     19.78 o 
   3   9  11     1075.73     1039.03     25.36 o 
   4   9  11      923.84      916.71     25.58 o 
  -4  10  11      170.98      170.72     13.97 o 
  -3  10  11      321.01      312.97     22.05 o 
  -2  10  11     2525.13     2425.06     39.69 o 
  -1  10  11     2454.55     2433.66     37.62 o 
   0  10  11      466.95      462.06     17.22 o 
   1  10  11     2319.50     2235.17     35.44 o 
   2  10  11     2649.11     2528.61     40.01 o 
   3  10  11      283.79      297.91     15.41 o 
   4  10  11      142.90      145.39     12.55 o 
  -4  11  11      610.37      630.26     23.19 o 
  -3  11  11      235.10      214.53     14.48 o 
  -2  11  11      590.28      591.94     19.10 o 
  -1  11  11     2700.11     2676.79     40.77 o 
   0  11  11     1194.60     1164.52     29.01 o 
   1  11  11     2661.74     2573.71     39.79 o 
   2  11  11      682.10      690.91     20.16 o 
   3  11  11      225.07      226.38     14.24 o 
   4  11  11      633.45      616.79     24.92 o 
  -4  12  11      552.78      565.58     23.89 o 
  -3  12  11     1630.83     1582.26     35.35 o 
  -2  12  11      187.26      181.46     20.06 o 
  -1  12  11      934.13      893.35     26.53 o 
   0  12  11     3316.29     3269.59     54.48 o 
   1  12  11     1018.65      998.58     24.03 o 
   2  12  11      194.14      216.93     13.98 o 
   3  12  11     1705.08     1717.15     35.61 o 
   4  12  11      568.32      564.94     28.89 o 
  -3  13  11      321.44      350.42     19.07 o 
  -2  13  11     1049.17     1055.03     26.94 o 
  -1  13  11     1089.91     1037.56     29.53 o 
   0  13  11     1533.30     1484.80     35.19 o 
   1  13  11     1084.00     1054.90     35.71 o 
   2  13  11     1049.30     1047.01     26.64 o 
   3  13  11      335.53      350.02     17.93 o 
  -3  14  11      738.21      713.17     24.73 o 
  -2  14  11     1663.90     1646.23     41.03 o 
  -1  14  11     1027.36      938.64     28.98 o 
   0  14  11     1302.48     1265.75     33.36 o 
   1  14  11     1058.19     1075.11     38.48 o 
   2  14  11     1687.70     1701.15     35.60 o 
   3  14  11      760.04      768.91     35.49 o 
  -2  15  11      113.23      147.93     21.54 o 
  -1  15  11      476.02      448.23     21.74 o 
   0  15  11     1544.47     1563.56     38.82 o 
   1  15  11      435.91      445.70     21.54 o 
   2  15  11      127.22      153.14     15.52 o 
  -1  16  11      930.98      933.76     34.42 o 
   0  16  11      498.35      490.24     22.99 o 
   1  16  11      933.46      920.95     30.43 o 
   0  17  11      131.71      140.18     15.05 o 
   0   0  12    25541.57    25774.41    240.46 o 
   1   0  12       17.30       15.13      2.46 o 
   2   0  12     1455.99     1392.16     20.09 o 
   3   0  12      152.60      145.19      9.53 o 
   4   0  12     1500.80     1583.46     38.51 o 
   5   0  12        0.98       -0.76      7.31 o 
  -5   1  12       12.36       19.08      9.03 o 
  -4   1  12      712.29      720.02     26.13 o 
  -3   1  12     1569.95     1537.10     39.57 o 
  -2   1  12     5079.62     4928.05     43.18 o 
  -1   1  12      398.60      329.69      8.03 o 
   0   1  12     1809.82     1921.61     20.55 o 
   1   1  12      376.87      318.70      8.23 o 
   2   1  12     4940.80     4821.63     54.01 o 
   3   1  12     1630.13     1629.35     28.16 o 
   4   1  12      766.10      741.89     25.86 o 
   5   1  12        9.16        8.93      9.29 o 
  -5   2  12     1878.90     2024.00     49.00 o 
  -4   2  12      355.52      350.86     16.68 o 
  -3   2  12       94.78       84.29      8.33 o 
  -2   2  12      210.58      220.51      7.78 o 
  -1   2  12     7825.59     7734.65     66.38 o 
   0   2  12      619.63      603.04     10.38 o 
   1   2  12     7712.40     7676.31     98.84 o 
   2   2  12      255.88      247.29     10.04 o 
   3   2  12      158.83      125.80     11.39 o 
   4   2  12      303.51      265.80     17.75 o 
   5   2  12     1856.88     1915.05     46.18 o 
  -5   3  12       79.76      102.11     14.20 o 
  -4   3  12      244.17      206.64     13.66 o 
  -3   3  12     5388.61     5327.81     63.83 o 
  -2   3  12     1042.77     1005.53     16.47 o 
  -1   3  12     4026.83     3910.88     36.36 o 
   0   3  12      273.02      274.63      9.15 o 
   1   3  12     3930.74     3828.76     37.14 o 
   2   3  12     1013.47      996.56     19.46 o 
   3   3  12     5494.07     5519.04     75.92 o 
   4   3  12      269.09      244.75     16.81 o 
   5   3  12       86.30       80.31     12.14 o 
  -5   4  12      492.83      514.93     27.24 o 
  -4   4  12     1038.39     1010.96     30.26 o 
  -3   4  12      748.40      758.63     19.09 o 
  -2   4  12      723.25      716.93     17.21 o 
  -1   4  12     1598.28     1545.63     28.29 o 
   0   4  12     8207.34     8262.07     62.87 o 
   1   4  12     1776.52     1693.85     25.56 o 
   2   4  12      710.17      702.45     22.70 o 
   3   4  12      771.63      698.19     22.38 o 
   4   4  12     1091.84     1094.80     30.98 o 
   5   4  12      482.46      498.08     25.78 o 
  -5   5  12       77.70       74.52     11.95 o 
  -4   5  12     1088.32     1111.80     38.01 o 
  -3   5  12      126.77      131.17      9.44 o 
  -2   5  12     8847.28     8619.70     86.69 o 
  -1   5  12      259.76      253.23     14.18 o 
   0   5  12      460.26      478.80     10.04 o 
   1   5  12      228.45      216.83     11.78 o 
   2   5  12     8645.44     8495.31     86.70 o 
   3   5  12      129.09      123.11     16.68 o 
   4   5  12     1126.58     1154.84     32.83 o 
   5   5  12       81.81      106.09     14.31 o 
  -5   6  12      483.94      570.53     31.43 o 
  -4   6  12     1866.56     1758.32    123.72 o 
  -3   6  12      460.05      377.29     14.65 o 
  -2   6  12       26.33       30.04      5.23 o 
  -1   6  12     1927.14     1895.18     39.80 o 
   0   6  12     5440.39     5600.33     52.23 o 
   1   6  12     1909.60     1852.62     36.58 o 
   2   6  12       55.43       61.82      6.98 o 
   3   6  12      471.39      421.70     15.72 o 
   4   6  12     1837.40     1787.80     36.03 o 
   5   6  12      471.04      437.89     23.64 o 
  -5   7  12       23.54       40.60     13.23 o 
  -4   7  12      200.36      189.58     19.38 o 
  -3   7  12     4209.08     4125.80     55.54 o 
  -2   7  12      915.69      810.33     20.41 o 
  -1   7  12     3259.51     3172.87     42.20 o 
   0   7  12        5.16       10.75      3.34 o 
   1   7  12     3208.38     2946.54     39.78 o 
   2   7  12      902.34      831.59     20.33 o 
   3   7  12     4263.63     4220.46     56.64 o 
   4   7  12      225.89      216.46     16.24 o 
   5   7  12       32.17       29.27      8.84 o 
  -4   8  12      345.64      350.54     20.61 o 
  -3   8  12      620.94      545.24     18.65 o 
  -2   8  12     1094.58      990.48     23.18 o 
  -1   8  12     1072.21     1053.56     22.41 o 
   0   8  12     1463.22     1336.26     35.63 o 
   1   8  12     1113.86     1048.22     22.00 o 
   2   8  12     1021.00      972.54     22.61 o 
   3   8  12      630.52      583.98     18.93 o 
   4   8  12      347.04      348.56     21.10 o 
  -4   9  12      507.78      512.56     24.23 o 
  -3   9  12      886.67      803.07     23.23 o 
  -2   9  12     5613.30     5372.13     65.88 o 
  -1   9  12      482.33      462.72     15.19 o 
   0   9  12      175.29      172.25     12.15 o 
   1   9  12      595.65      578.81     16.54 o 
   2   9  12     5703.54     5597.72     72.80 o 
   3   9  12      857.31      820.55     27.01 o 
   4   9  12      501.84      534.04     26.38 o 
  -4  10  12     1931.70     1939.03     40.78 o 
  -3  10  12       73.47       72.97      8.91 o 
  -2  10  12      234.14      245.51     13.81 o 
  -1  10  12       32.71       31.29      5.41 o 
   0  10  12     2642.68     2585.32     45.32 o 
   1  10  12       29.07       21.84      5.28 o 
   2  10  12      277.55      280.18     14.39 o 
   3  10  12       83.28       72.04      8.85 o 
   4  10  12     1865.79     1874.08     43.51 o 
  -4  11  12      383.94      380.19     20.27 o 
  -3  11  12     1289.40     1216.81     30.22 o 
  -2  11  12     1733.61     1755.92     39.22 o 
  -1  11  12     1137.69     1072.08     30.37 o 
   0  11  12      196.27      217.61     14.39 o 
   1  11  12     1165.41     1114.84     29.20 o 
   2  11  12     1771.71     1787.82     34.06 o 
   3  11  12     1252.17     1208.51     29.11 o 
   4  11  12      367.20      401.61     21.22 o 
  -3  12  12      354.50      339.51     18.55 o 
  -2  12  12      256.97      271.78     15.25 o 
  -1  12  12     2118.36     2044.56     45.16 o 
   0  12  12        7.04       20.88      8.13 o 
   1  12  12     2255.56     2256.99     52.08 o 
   2  12  12      231.10      246.97     15.97 o 
   3  12  12      359.07      385.58     18.64 o 
  -3  13  12     1860.29     1795.47     39.15 o 
  -2  13  12      214.86      225.51     16.98 o 
  -1  13  12     1005.64     1049.70     35.52 o 
   0  13  12      540.08      496.84     20.25 o 
   1  13  12      936.28      935.09     28.45 o 
   2  13  12      202.56      210.57     14.14 o 
   3  13  12     1862.75     1860.39     41.10 o 
  -3  14  12      102.10      110.76     12.58 o 
  -2  14  12      468.71      473.08     22.91 o 
  -1  14  12      394.05      371.42     20.14 o 
   0  14  12     2690.25     2763.93     52.69 o 
   1  14  12      382.20      369.88     20.27 o 
   2  14  12      436.56      461.39     22.92 o 
   3  14  12       98.28      106.24     13.43 o 
  -2  15  12     3235.51     3453.97     65.24 o 
  -1  15  12       25.83       30.21      7.89 o 
   0  15  12        0.36       10.92      6.69 o 
   1  15  12       34.02       44.04     10.12 o 
   2  15  12     3266.08     3468.94     92.76 o 
  -1  16  12      565.23      553.38     24.77 o 
   0  16  12     2153.32     2182.59     58.44 o 
   1  16  12      557.93      601.78     43.63 o 
   1   0  13      381.09      333.41     10.94 o 
   2   0  13     8954.87     8806.36     87.33 o 
   3   0  13      183.20      178.12     10.71 o 
   4   0  13      426.18      430.32     21.95 o 
   5   0  13        2.54        4.14      8.21 o 
  -5   1  13      585.82      617.27     26.88 o 
  -4   1  13     2535.87     2472.95    103.20 o 
  -3   1  13      692.07      704.15     18.98 o 
  -2   1  13     3334.08     3281.95     36.78 o 
  -1   1  13     1845.94     1773.63     20.94 o 
   0   1  13     4339.16     4158.96     36.25 o 
   1   1  13     1897.75     1714.22     20.81 o 
   2   1  13     3334.11     3276.68     42.94 o 
   3   1  13      653.72      629.86     21.77 o 
   4   1  13     2466.19     2515.52     50.72 o 
   5   1  13      578.02      715.39     29.11 o 
  -5   2  13      144.00      140.95     16.30 o 
  -4   2  13      253.88      268.20     14.61 o 
  -3   2  13     3213.61     3155.99     47.02 o 
  -2   2  13     1270.82     1222.59     18.22 o 
  -1   2  13     2320.42     2307.03     25.35 o 
   0   2  13      661.01      536.46     13.79 o 
   1   2  13     2332.59     2290.46     41.20 o 
   2   2  13     1298.02     1241.25     22.81 o 
   3   2  13     3389.88     3294.98     65.16 o 
   4   2  13      244.48      259.57     17.81 o 
   5   2  13      139.76      150.50     16.44 o 
  -5   3  13     1268.01     1229.45     38.42 o 
  -4   3  13      277.05      295.47     21.27 o 
  -3   3  13      472.93      447.96     15.89 o 
  -2   3  13      403.16      385.65     10.45 o 
  -1   3  13     4700.73     4645.97     41.89 o 
   0   3  13      625.79      562.52     10.57 o 
   1   3  13     4544.87     4387.91     68.80 o 
   2   3  13      460.36      417.32     15.98 o 
   3   3  13      389.50      333.58     33.27 o 
   4   3  13      209.49      214.95     19.26 o 
   5   3  13     1234.20     1262.74     37.54 o 
  -5   4  13       43.89       68.99     12.61 o 
  -4   4  13      420.59      414.10     18.02 o 
  -3   4  13      772.58      720.14     23.30 o 
  -2   4  13     4770.81     4523.03     54.65 o 
  -1   4  13      941.02      892.47     20.48 o 
   0   4  13      103.55      153.02      8.22 o 
   1   4  13     1039.92      960.89     23.44 o 
   2   4  13     4985.30     4850.67     95.84 o 
   3   4  13      670.42      634.93     21.85 o 
   4   4  13      432.38      447.86     20.60 o 
   5   4  13       64.20       58.12     11.41 o 
  -5   5  13       11.25        0.95      9.17 o 
  -4   5  13     1872.40     1803.32     42.52 o 
  -3   5  13      620.03      649.69     32.54 o 
  -2   5  13      212.61      236.91     14.03 o 
  -1   5  13      394.56      366.44     10.96 o 
   0   5  13    15556.56    15788.72    111.22 o 
   1   5  13      434.44      399.74     15.86 o 
   2   5  13      233.39      230.28     13.63 o 
   3   5  13      569.25      572.73     20.77 o 
   4   5  13     1800.38     1799.13     41.64 o 
   5   5  13        9.30        9.50      8.30 o 
  -5   6  13      132.90      148.02     16.30 o 
  -4   6  13      634.36      611.89     29.41 o 
  -3   6  13     1182.63     1165.27     30.17 o 
  -2   6  13     1899.23     1828.46     31.58 o 
  -1   6  13      208.58      215.62     10.77 o 
   0   6  13      152.42      194.07      9.17 o 
   1   6  13      293.45      288.93     13.33 o 
   2   6  13     2038.65     1965.30     39.62 o 
   3   6  13     1173.34     1167.13     26.63 o 
   4   6  13      630.60      656.29     21.73 o 
   5   6  13      132.86      145.21     15.67 o 
  -4   7  13      205.50      212.59     20.60 o 
  -3   7  13      582.19      502.96     17.55 o 
  -2   7  13      602.47      577.07     17.40 o 
  -1   7  13     4953.05     4877.69     82.26 o 
   0   7  13      566.04      556.13     26.88 o 
   1   7  13     4798.99     4639.88     55.01 o 
   2   7  13      569.16      559.63     22.62 o 
   3   7  13      619.76      589.12     19.37 o 
   4   7  13      229.54      261.64     16.13 o 
  -4   8  13      334.65      327.81     25.42 o 
  -3   8  13     2840.32     2755.63     50.30 o 
  -2   8  13      450.52      456.77     25.38 o 
  -1   8  13      778.21      781.41     22.05 o 
   0   8  13     1364.84     1295.56     31.19 o 
   1   8  13      734.02      704.20     21.95 o 
   2   8  13      441.68      433.97     20.30 o 
   3   8  13     2754.22     2706.54     44.20 o 
   4   8  13      343.95      360.50     18.51 o 
  -4   9  13     1280.21     1220.11     36.67 o 
  -3   9  13      120.38      125.42     11.09 o 
  -2   9  13      179.10      192.45     12.47 o 
  -1   9  13      451.20      454.04     15.35 o 
   0   9  13     7783.49     7894.97    170.90 o 
   1   9  13      498.52      506.21     15.84 o 
   2   9  13      179.75      203.06     12.70 o 
   3   9  13      131.88      139.71     11.65 o 
   4   9  13     1318.40     1312.07     32.25 o 
  -4  10  13      817.44      840.09     31.13 o 
  -3  10  13       64.24       59.30      8.62 o 
  -2  10  13     4097.11     4000.27     67.34 o 
  -1  10  13      617.55      583.29     17.88 o 
   0  10  13       46.73       50.11      7.70 o 
   1  10  13      616.81      615.86     21.16 o 
   2  10  13     4001.56     3934.75     54.64 o 
   3  10  13       77.70       67.92     10.10 o 
   4  10  13      747.22      721.97     26.82 o 
  -3  11  13      274.40      274.63     16.50 o 
  -2  11  13      220.74      223.99     14.06 o 
  -1  11  13     1746.48     1677.09     37.61 o 
   0  11  13     4481.91     4474.93     83.65 o 
   1  11  13     1855.91     1737.85     38.00 o 
   2  11  13      187.79      204.81     13.45 o 
   3  11  13      271.92      301.27     19.91 o 
  -3  12  13     1281.10     1257.41     32.09 o 
  -2  12  13      417.41      365.35     18.05 o 
  -1  12  13     1086.51     1110.53     30.94 o 
   0  12  13      568.45      567.08     21.32 o 
   1  12  13      995.03     1029.05     46.00 o 
   2  12  13      400.70      375.88     17.61 o 
   3  12  13     1126.63     1098.09     29.12 o 
  -3  13  13      185.29      189.20     15.63 o 
  -2  13  13      368.61      376.36     21.37 o 
  -1  13  13      856.20      810.45     26.99 o 
   0  13  13      374.37      369.39     39.14 o 
   1  13  13      818.15      812.64     26.94 o 
   2  13  13      333.06      352.66     20.55 o 
   3  13  13      219.61      216.79     15.91 o 
  -2  14  13     1935.24     2004.98     48.68 o 
  -1  14  13      762.85      763.75     26.98 o 
   0  14  13      217.40      218.95     16.66 o 
   1  14  13      749.35      729.92     26.32 o 
   2  14  13     1885.72     1939.42     56.72 o 
  -1  15  13       49.82       51.51      9.70 o 
   0  15  13     1363.41     1419.78     37.85 o 
   1  15  13       48.32       47.46      9.85 o 
   0  16  13      498.91      537.03     24.40 o 
   0   0  14     2268.49     2189.10     33.37 o 
   1   0  14     2732.41     2722.02     29.84 o 
   2   0  14        5.06       17.95      5.00 o 
   3   0  14     1297.80     1261.54     25.93 o 
   4   0  14     1288.20     1221.30     34.66 o 
   5   0  14       11.85       16.41      8.84 o 
  -5   1  14      781.74      904.67     32.75 o 
  -4   1  14      776.04      753.36     27.27 o 
  -3   1  14     1226.40     1172.22     25.41 o 
  -2   1  14     3345.62     3232.87     43.29 o 
  -1   1  14     1314.61     1273.80     17.65 o 
   0   1  14     1025.18      935.65     14.05 o 
   1   1  14     1430.64     1418.65     20.46 o 
   2   1  14     3143.86     3097.68     55.15 o 
   3   1  14     1271.54     1167.97     30.57 o 
   4   1  14      738.97      740.73     26.78 o 
   5   1  14      788.13      913.66     32.35 o 
  -5   2  14      729.14      775.62     30.93 o 
  -4   2  14      751.34      701.96     26.81 o 
  -3   2  14      473.61      485.91     24.64 o 
  -2   2  14     2037.98     2010.60     32.64 o 
  -1   2  14     1043.39      986.94     15.62 o 
   0   2  14      314.57      329.68      8.37 o 
   1   2  14     1053.64      981.24     17.73 o 
   2   2  14     2067.23     2060.32     31.75 o 
   3   2  14      554.76      583.52     21.33 o 
   4   2  14      758.51      748.43     26.50 o 
   5   2  14      694.96      720.57     28.96 o 
  -5   3  14      298.31      324.65     23.26 o 
  -4   3  14     1627.92     1642.24     34.15 o 
  -3   3  14     3113.75     2962.87     50.31 o 
  -2   3  14      730.44      724.38     18.54 o 
  -1   3  14     1099.27     1055.12     16.64 o 
   0   3  14     6820.45     6694.89     53.96 o 
   1   3  14     1131.20     1061.65     23.17 o 
   2   3  14      762.39      704.26     21.14 o 
   3   3  14     2926.24     2790.30     71.28 o 
   4   3  14     1742.45     1711.43     47.36 o 
   5   3  14      312.14      303.82     21.55 o 
  -5   4  14      359.96      326.33     23.63 o 
  -4   4  14      746.91      759.20     23.08 o 
  -3   4  14      808.68      830.42     22.27 o 
  -2   4  14     1287.49     1229.12     22.26 o 
  -1   4  14     1116.66     1096.03     17.40 o 
   0   4  14     1064.92     1060.73     18.31 o 
   1   4  14     1249.40     1204.15     22.31 o 
   2   4  14     1357.16     1246.30     49.76 o 
   3   4  14      838.33      818.19     31.15 o 
   4   4  14      676.46      654.55     25.05 o 
   5   4  14      332.43      355.32     25.61 o 
  -4   5  14      408.93      414.61     21.03 o 
  -3   5  14      144.95      151.79     13.33 o 
  -2   5  14     1935.18     1754.64     32.41 o 
  -1   5  14     2049.55     1997.49     28.86 o 
   0   5  14      311.91      333.10     10.23 o 
   1   5  14     2074.87     1955.90     57.71 o 
   2   5  14     1777.86     1756.63     35.80 o 
   3   5  14      147.73      131.62     12.33 o 
   4   5  14      359.00      336.32     27.63 o 
  -4   6  14      278.60      286.23     19.51 o 
  -3   6  14     1032.59     1056.01     33.05 o 
  -2   6  14     1482.59     1313.67     49.59 o 
  -1   6  14     2305.86     2346.16     34.28 o 
   0   6  14     2563.17     2482.48     30.89 o 
   1   6  14     2352.57     2239.58     51.77 o 
   2   6  14     1486.79     1362.91     31.34 o 
   3   6  14     1029.79     1009.20     28.68 o 
   4   6  14      265.91      266.09     18.57 o 
  -4   7  14      683.26      687.56     32.40 o 
  -3   7  14     1500.56     1426.42     30.36 o 
  -2   7  14     1093.72     1044.34     44.60 o 
  -1   7  14      945.78     1013.15     27.82 o 
   0   7  14     2969.12     2887.22     34.80 o 
   1   7  14      814.54      841.19     23.42 o 
   2   7  14     1160.21     1198.94     25.98 o 
   3   7  14     1527.07     1468.82     31.24 o 
   4   7  14      728.44      789.59     24.67 o 
  -4   8  14      414.33      419.41     28.29 o 
  -3   8  14      190.10      200.06     13.37 o 
  -2   8  14     1579.17     1484.09     30.45 o 
  -1   8  14     1965.80     1933.06     33.04 o 
   0   8  14      358.33      342.19     25.30 o 
   1   8  14     2040.94     1927.90     77.46 o 
   2   8  14     1481.68     1477.27     30.31 o 
   3   8  14      219.86      236.55     14.42 o 
   4   8  14      425.60      455.97     20.41 o 
  -4   9  14      457.28      456.10     53.47 o 
  -3   9  14      646.76      624.42     21.08 o 
  -2   9  14     1792.90     1735.00     33.62 o 
  -1   9  14     2714.22     2631.69     40.68 o 
   0   9  14      943.41      908.04     26.84 o 
   1   9  14     2656.45     2559.43     46.19 o 
   2   9  14     1703.52     1623.57     31.98 o 
   3   9  14      671.32      682.27     21.84 o 
   4   9  14      460.08      448.01     20.54 o 
  -3  10  14      875.77      835.63     25.12 o 
  -2  10  14      170.70      174.24     12.62 o 
  -1  10  14      562.89      557.67     20.85 o 
   0  10  14     2831.44     2817.59     49.65 o 
   1  10  14      565.44      507.57     19.74 o 
   2  10  14      199.87      187.75     12.79 o 
   3  10  14      891.44      957.76     26.30 o 
  -3  11  14      504.49      500.41     21.09 o 
  -2  11  14     1261.67     1229.82     31.80 o 
  -1  11  14      776.36      790.55     25.50 o 
   0  11  14     1200.88     1142.64     30.37 o 
   1  11  14      767.86      810.02     25.71 o 
   2  11  14     1292.01     1243.70     29.01 o 
   3  11  14      510.53      534.50     20.96 o 
  -3  12  14       47.21       53.63      9.52 o 
  -2  12  14     2086.66     2121.23     46.92 o 
  -1  12  14     1021.15      989.65     29.39 o 
   0  12  14      196.02      182.90     14.78 o 
   1  12  14      896.32      911.01     28.28 o 
   2  12  14     2083.22     2054.77     45.46 o 
   3  12  14       59.75       78.79     10.36 o 
  -2  13  14      557.88      534.96     41.13 o 
  -1  13  14      950.95      969.77     37.11 o 
   0  13  14     2272.94     2291.63     47.53 o 
   1  13  14      891.18      896.77     28.82 o 
   2  13  14      552.12      565.42     23.97 o 
  -2  14  14       33.31       38.42     10.99 o 
  -1  14  14     1112.61     1064.50     32.55 o 
   0  14  14      613.10      615.88     24.30 o 
   1  14  14     1050.98     1051.81     32.63 o 
   2  14  14       44.87       58.19     10.56 o 
  -1  15  14     1267.72     1377.83     38.27 o 
   0  15  14       42.28       51.41      9.95 o 
   1  15  14     1296.41     1450.01     48.54 o 
   1   0  15     2333.39     2204.06     30.58 o 
   2   0  15       67.62       90.89      8.25 o 
   3   0  15      245.37      236.95     16.46 o 
   4   0  15        1.20        1.15      6.44 o 
   5   0  15      747.12      846.37     32.50 o 
  -4   1  15      714.30      679.10     31.00 o 
  -3   1  15     2529.20     2555.25     40.49 o 
  -2   1  15     2042.74     1975.66     32.56 o 
  -1   1  15     1308.54     1269.93     18.10 o 
   0   1  15      275.13      258.43      7.73 o 
   1   1  15     1216.02     1170.41     22.44 o 
   2   1  15     1912.35     1801.99     30.27 o 
   3   1  15     2468.69     2454.99     47.40 o 
   4   1  15      753.95      765.71     27.57 o 
  -4   2  15     1699.43     1644.67     65.81 o 
  -3   2  15      253.85      223.12     13.10 o 
  -2   2  15      337.57      309.70     13.38 o 
  -1   2  15     1051.27     1091.62     21.08 o 
   0   2  15     5479.21     5424.03     46.40 o 
   1   2  15     1080.78     1110.13     21.61 o 
   2   2  15      365.83      369.60     13.35 o 
   3   2  15      265.54      245.42     16.26 o 
   4   2  15     1820.72     1807.28     43.16 o 
  -4   3  15      876.27      913.60     57.33 o 
  -3   3  15      154.66      162.68     11.70 o 
  -2   3  15     3071.35     2976.68     42.86 o 
  -1   3  15     1074.75     1031.20     16.87 o 
   0   3  15      416.20      419.65      9.83 o 
   1   3  15     1011.33      967.83     30.55 o 
   2   3  15     2975.62     2897.77     48.73 o 
   3   3  15      132.23      133.86     12.78 o 
   4   3  15      875.64      859.84     29.30 o 
  -4   4  15      118.85      181.06     13.67 o 
  -3   4  15      863.84      863.57     23.09 o 
  -2   4  15      101.84      116.05      7.35 o 
  -1   4  15     3176.39     3154.73     35.37 o 
   0   4  15     2277.95     2220.95     28.53 o 
   1   4  15     3138.59     3104.55     41.00 o 
   2   4  15      119.44      130.92     11.30 o 
   3   4  15      874.38      898.28     45.96 o 
   4   4  15      118.47      144.76     14.31 o 
  -4   5  15      283.30      255.14     16.22 o 
  -3   5  15     3022.15     2985.47     46.95 o 
  -2   5  15       70.58       70.35      6.97 o 
  -1   5  15     5823.38     5981.64     53.55 o 
   0   5  15       64.38       89.98      6.64 o 
   1   5  15     5727.00     5498.87     75.73 o 
   2   5  15       81.33       82.78      9.47 o 
   3   5  15     3009.08     2960.61     80.58 o 
   4   5  15      308.00      308.52     20.36 o 
  -4   6  15      828.21      813.72     25.24 o 
  -3   6  15      253.41      217.50     18.67 o 
  -2   6  15      377.21      380.89     17.28 o 
  -1   6  15     1925.89     1951.04     26.01 o 
   0   6  15      337.23      353.26     15.06 o 
   1   6  15     1861.35     1835.65     40.96 o 
   2   6  15      408.18      418.61     17.39 o 
   3   6  15      239.86      220.04     16.12 o 
   4   6  15      819.61      803.59     33.14 o 
  -4   7  15      552.00      542.25     25.40 o 
  -3   7  15      206.75      220.78     20.53 o 
  -2   7  15     4312.54     4107.45     63.66 o 
  -1   7  15      131.03      132.62      8.85 o 
   0   7  15      103.22      111.39     10.27 o 
   1   7  15      103.49      101.29     14.97 o 
   2   7  15     4295.68     4152.21    100.10 o 
   3   7  15      215.45      214.78     18.81 o 
   4   7  15      552.34      553.80     24.82 o 
  -4   8  15     1386.18     1376.13     47.72 o 
  -3   8  15      268.62      223.99     17.30 o 
  -2   8  15      627.19      570.33     18.83 o 
  -1   8  15       93.71      116.79      9.68 o 
   0   8  15     3147.29     3060.79     67.18 o 
   1   8  15      116.38      124.21     11.54 o 
   2   8  15      595.79      574.51     18.61 o 
   3   8  15      282.98      285.02     16.02 o 
   4   8  15     1375.29     1358.05     38.13 o 
  -3   9  15      945.80      974.77     36.27 o 
  -2   9  15      563.52      562.44     19.10 o 
  -1   9  15     1851.98     1874.25     34.09 o 
   0   9  15        1.10        3.95      4.55 o 
   1   9  15     1978.49     1914.78     39.69 o 
   2   9  15      592.50      593.14     23.46 o 
   3   9  15      949.79      969.80     27.95 o 
  -3  10  15      317.06      289.23     17.18 o 
  -2  10  15       68.05       62.06      8.55 o 
  -1  10  15     1901.52     1878.68     40.49 o 
   0  10  15      712.34      727.43     23.78 o 
   1  10  15     1903.96     1917.24     40.90 o 
   2  10  15       46.20       48.11      9.65 o 
   3  10  15      312.14      320.68     17.81 o 
  -3  11  15     1305.26     1264.44     45.02 o 
  -2  11  15     1290.49     1271.23     30.43 o 
  -1  11  15      656.09      659.39     23.89 o 
   0  11  15      301.42      340.21     18.50 o 
   1  11  15      664.01      694.65     24.33 o 
   2  11  15     1417.84     1415.80     36.60 o 
   3  11  15     1330.14     1366.70     33.08 o 
  -2  12  15       87.91       94.87     11.95 o 
  -1  12  15      182.42      186.41     15.29 o 
   0  12  15     2418.75     2500.11     49.58 o 
   1  12  15      195.72      202.33     19.60 o 
   2  12  15       79.03      103.57     12.75 o 
  -2  13  15     1550.36     1644.28     42.68 o 
  -1  13  15      687.41      672.59     29.06 o 
   0  13  15       39.72       49.42      8.83 o 
   1  13  15      748.78      752.87     27.06 o 
   2  13  15     1615.70     1745.34     43.35 o 
  -1  14  15     1241.40     1273.17     36.63 o 
   0  14  15      770.51      741.51     27.36 o 
   1  14  15     1258.78     1251.26     36.21 o 
   0   0  16     2152.17     1995.77     33.20 o 
   1   0  16      937.91      931.76     17.36 o 
   2   0  16      113.42      121.64      9.37 o 
   3   0  16     3694.87     3636.25     61.54 o 
   4   0  16      144.71      160.25     15.32 o 
  -4   1  16      236.47      261.34     19.51 o 
  -3   1  16      332.18      353.99     24.78 o 
  -2   1  16      937.80      889.00     21.37 o 
  -1   1  16     5274.50     5274.39     52.21 o 
   0   1  16     2248.95     2215.85     35.01 o 
   1   1  16     5410.14     5281.85     61.05 o 
   2   1  16      913.17      833.98     20.27 o 
   3   1  16      312.08      309.57     18.41 o 
   4   1  16      258.63      295.85     19.92 o 
  -4   2  16      359.26      359.88     22.16 o 
  -3   2  16      136.08      139.90     14.48 o 
  -2   2  16     1655.64     1708.58     31.87 o 
  -1   2  16      854.03      853.53     15.28 o 
   0   2  16        5.69       18.12      4.25 o 
   1   2  16      881.55      833.63     19.14 o 
   2   2  16     1649.29     1637.03     42.13 o 
   3   2  16      143.17      145.18     14.68 o 
   4   2  16      374.58      352.09     21.52 o 
  -4   3  16     1415.69     1451.64     40.62 o 
  -3   3  16      220.68      243.73     14.11 o 
  -2   3  16      790.80      769.18     24.35 o 
  -1   3  16     1230.90     1221.05     18.99 o 
   0   3  16     5514.39     5401.83     62.72 o 
   1   3  16     1177.49     1157.36     23.06 o 
   2   3  16      819.99      762.96     34.36 o 
   3   3  16      200.12      209.01     15.44 o 
   4   3  16     1310.81     1340.64     37.40 o 
  -4   4  16       33.46       45.10     10.95 o 
  -3   4  16     1412.34     1368.24     30.11 o 
  -2   4  16     1722.64     1717.66     31.83 o 
  -1   4  16      594.17      611.61     22.28 o 
   0   4  16      225.57      219.06      9.33 o 
   1   4  16      651.23      648.11     32.58 o 
   2   4  16     1769.02     1648.55     37.53 o 
   3   4  16     1431.36     1371.03     52.70 o 
   4   4  16       31.50       25.96      8.43 o 
  -4   5  16       94.49      107.69     11.71 o 
  -3   5  16      442.50      463.62     18.48 o 
  -2   5  16      271.70      293.21     12.48 o 
  -1   5  16     2681.11     2721.28     31.85 o 
   0   5  16      920.59      877.72     20.11 o 
   1   5  16     2680.49     2619.60     45.03 o 
   2   5  16      276.17      288.31     16.38 o 
   3   5  16      437.45      499.73     45.17 o 
   4   5  16       88.13       99.30     13.22 o 
  -4   6  16      261.97      283.84     17.99 o 
  -3   6  16     1298.08     1305.18     30.19 o 
  -2   6  16     1714.66     1734.41     28.94 o 
  -1   6  16     2574.74     2521.65     34.24 o 
   0   6  16       16.36       22.98      5.06 o 
   1   6  16     2529.72     2285.90     49.01 o 
   2   6  16     1803.01     1807.24     38.70 o 
   3   6  16     1256.66     1199.56     33.03 o 
   4   6  16      253.34      296.39     20.29 o 
  -4   7  16      843.91      918.94     41.50 o 
  -3   7  16      440.26      456.30     22.00 o 
  -2   7  16       28.79       36.64      5.80 o 
  -1   7  16      210.71      224.30     10.94 o 
   0   7  16     2286.92     2293.87     42.23 o 
   1   7  16      226.40      204.94     14.02 o 
   2   7  16       13.53       26.35      6.84 o 
   3   7  16      429.64      444.21     21.30 o 
   4   7  16      881.23      874.51     30.66 o 
  -3   8  16      477.89      506.96     23.43 o 
  -2   8  16     1410.81     1340.18     29.60 o 
  -1   8  16      482.08      511.57     17.19 o 
   0   8  16       29.63       43.40      8.69 o 
   1   8  16      524.45      511.41     19.66 o 
   2   8  16     1452.01     1437.72     35.12 o 
   3   8  16      464.57      469.64     22.33 o 
  -3   9  16      512.67      506.09     47.41 o 
  -2   9  16      553.00      538.48     19.14 o 
  -1   9  16     1580.20     1567.62     36.25 o 
   0   9  16      654.54      692.28     23.03 o 
   1   9  16     1635.92     1580.27     58.01 o 
   2   9  16      509.89      475.48     35.28 o 
   3   9  16      537.46      551.44     20.90 o 
  -3  10  16     1524.10     1587.43     51.07 o 
  -2  10  16       70.77       86.16      9.77 o 
  -1  10  16     1660.61     1736.33     66.90 o 
   0  10  16      286.85      264.28     16.62 o 
   1  10  16     1606.42     1521.82     69.35 o 
   2  10  16       73.45       66.71     12.19 o 
   3  10  16     1552.34     1591.14     35.73 o 
  -3  11  16      205.61      184.71     18.52 o 
  -2  11  16       95.71      112.54     13.29 o 
  -1  11  16      972.41      929.65     28.92 o 
   0  11  16      384.61      395.12     20.17 o 
   1  11  16      986.78      997.04     30.14 o 
   2  11  16       89.43       89.16     11.37 o 
   3  11  16      184.10      203.25     17.79 o 
  -2  12  16     1032.08      997.76     35.30 o 
  -1  12  16      208.04      226.22     21.07 o 
   0  12  16        8.61       12.36      7.46 o 
   1  12  16      208.65      221.43     17.12 o 
   2  12  16     1032.64     1083.18     33.46 o 
  -1  13  16      179.54      198.11     16.66 o 
   0  13  16     2019.87     2134.01     49.56 o 
   1  13  16      187.94      219.45     20.17 o 
   0  14  16      302.83      298.96     19.94 o 
   1   0  17     1417.20     1435.07     28.35 o 
   2   0  17     2130.05     2061.47     36.75 o 
   3   0  17      486.44      500.35     21.79 o 
   4   0  17      295.72      308.05     21.19 o 
  -4   1  17      762.81      871.65     31.18 o 
  -3   1  17     1099.44     1105.97     32.02 o 
  -2   1  17     1062.94     1008.33     23.45 o 
  -1   1  17     1202.76     1156.31     23.52 o 
   0   1  17      715.52      732.44     15.27 o 
   1   1  17     1167.05     1138.49     23.38 o 
   2   1  17     1101.44     1039.68     28.02 o 
   3   1  17     1110.96     1116.19     48.16 o 
   4   1  17      720.76      770.94     33.16 o 
  -4   2  17      535.08      542.53     27.40 o 
  -3   2  17     1226.65     1320.06     46.03 o 
  -2   2  17      289.87      280.51     15.84 o 
  -1   2  17     2931.98     2837.47     35.18 o 
   0   2  17     1377.48     1404.42     22.10 o 
   1   2  17     2963.40     2810.87     69.70 o 
   2   2  17      250.89      222.80     18.47 o 
   3   2  17     1267.59     1276.19     34.21 o 
   4   2  17      529.73      551.83     24.93 o 
  -4   3  17      161.19      162.90     16.56 o 
  -3   3  17       49.34       56.16      8.57 o 
  -2   3  17     1237.60     1321.92     42.86 o 
  -1   3  17     1254.16     1285.23     20.00 o 
   0   3  17      499.82      516.76     13.21 o 
   1   3  17     1287.44     1204.22     27.81 o 
   2   3  17     1182.38     1168.77     36.68 o 
   3   3  17       48.41       41.20     15.07 o 
   4   3  17      198.84      198.51     17.04 o 
  -4   4  17       33.07       38.36     10.86 o 
  -3   4  17      311.23      318.09     19.26 o 
  -2   4  17     1527.45     1532.90     30.60 o 
  -1   4  17     1106.79     1108.63     18.84 o 
   0   4  17     1036.06     1030.01     22.25 o 
   1   4  17     1077.66     1071.05     26.90 o 
   2   4  17     1536.47     1470.37     34.28 o 
   3   4  17      348.87      434.18     21.05 o 
   4   4  17       30.01       30.80      9.27 o 
  -4   5  17      709.48      738.40     24.90 o 
  -3   5  17     1050.32     1068.95     27.41 o 
  -2   5  17       15.63       13.88      5.88 o 
  -1   5  17     1049.81     1126.55     21.59 o 
   0   5  17     3195.54     3130.73     68.23 o 
   1   5  17     1039.03     1062.63     27.34 o 
   2   5  17       15.41       18.04      8.50 o 
   3   5  17     1118.20     1083.63     31.70 o 
   4   5  17      703.11      763.07     29.28 o 
  -4   6  17      286.41      316.40     18.83 o 
  -3   6  17      659.85      659.44     21.99 o 
  -2   6  17      561.18      573.73     21.26 o 
  -1   6  17      555.32      581.92     15.75 o 
   0   6  17       46.61       69.87      8.70 o 
   1   6  17      682.56      676.10     26.53 o 
   2   6  17      450.89      420.17     27.22 o 
   3   6  17      717.83      734.40     29.54 o 
   4   6  17      284.52      353.22     22.37 o 
  -3   7  17      236.10      262.77     16.49 o 
  -2   7  17     1730.31     1794.52     30.81 o 
  -1   7  17     1839.84     1811.42     29.28 o 
   0   7  17       75.28       87.78      9.93 o 
   1   7  17     1893.12     1815.66     38.41 o 
   2   7  17     1775.55     1856.09     46.29 o 
   3   7  17      215.31      242.16     17.98 o 
  -3   8  17     1314.44     1371.81     32.77 o 
  -2   8  17      171.21      167.15     11.16 o 
  -1   8  17      421.97      454.15     17.04 o 
   0   8  17     1481.10     1437.84     48.27 o 
   1   8  17      322.48      324.21     17.56 o 
   2   8  17      228.05      235.52     16.57 o 
   3   8  17     1294.67     1312.20     36.61 o 
  -3   9  17      710.44      738.78     28.38 o 
  -2   9  17      624.58      666.11     21.61 o 
  -1   9  17      861.44      947.20     30.98 o 
   0   9  17     1367.19     1262.30     32.48 o 
   1   9  17      855.42      871.49     56.45 o 
   2   9  17      614.95      604.46     23.64 o 
   3   9  17      707.34      677.67     30.36 o 
  -3  10  17      273.83      305.97     39.76 o 
  -2  10  17     1181.40     1182.60     29.82 o 
  -1  10  17      749.82      758.61     25.82 o 
   0  10  17       32.91       39.49      8.19 o 
   1  10  17      717.52      708.57     25.27 o 
   2  10  17     1078.54     1116.63     35.60 o 
   3  10  17      236.32      283.24     20.19 o 
  -2  11  17      474.10      510.56     29.20 o 
  -1  11  17      901.87      886.71     36.53 o 
   0  11  17      707.87      691.88     25.25 o 
   1  11  17      860.56      843.94     31.60 o 
   2  11  17      493.83      518.88     23.39 o 
  -2  12  17       59.45       72.21     11.63 o 
  -1  12  17      710.54      686.32     26.29 o 
   0  12  17      605.32      593.78     24.21 o 
   1  12  17      665.52      648.89     25.73 o 
   2  12  17       82.09       83.84     12.41 o 
  -1  13  17      685.00      681.41     29.50 o 
   0  13  17      348.79      371.98     21.43 o 
   1  13  17      671.90      752.83     28.46 o 
   0   0  18     2767.13     2692.41     58.80 o 
   1   0  18      254.66      262.99     12.04 o 
   2   0  18       26.97       38.97      6.61 o 
   3   0  18       13.94       12.54      8.17 o 
   4   0  18     1376.33     1510.29     41.73 o 
  -4   1  18      172.57      200.41     18.19 o 
  -3   1  18      660.62      669.18     25.52 o 
  -2   1  18     1736.16     1781.32     32.88 o 
  -1   1  18      424.27      437.88     14.76 o 
   0   1  18      550.99      568.63     14.68 o 
   1   1  18      418.60      419.83     20.51 o 
   2   1  18     1819.20     1818.16     39.58 o 
   3   1  18      682.89      706.23     25.74 o 
   4   1  18      170.51      192.16     17.50 o 
  -4   2  18       24.42       24.43      9.53 o 
  -3   2  18      290.26      303.24     19.67 o 
  -2   2  18      172.91      181.36     12.02 o 
  -1   2  18      979.72     1026.60     26.16 o 
   0   2  18      103.86      130.23      7.80 o 
   1   2  18      946.53      981.48     22.23 o 
   2   2  18      177.81      189.44     14.31 o 
   3   2  18      259.01      255.47     19.61 o 
   4   2  18       26.08       35.74      9.73 o 
  -4   3  18      150.36      144.56     16.23 o 
  -3   3  18     2257.46     2315.56     46.89 o 
  -2   3  18      397.37      420.73     16.32 o 
  -1   3  18     1218.06     1228.61     38.13 o 
   0   3  18      839.66      783.65     22.41 o 
   1   3  18     1151.44     1121.53     27.90 o 
   2   3  18      401.31      432.61     18.79 o 
   3   3  18     2263.58     2376.75     49.44 o 
   4   3  18      127.43      122.63     20.28 o 
  -3   4  18      104.24      103.18     10.77 o 
  -2   4  18      100.92       97.35     11.74 o 
  -1   4  18      758.99      744.41     31.98 o 
   0   4  18     2647.32     2687.39     40.09 o 
   1   4  18      706.72      666.23     43.71 o 
   2   4  18       77.31       93.62     11.00 o 
   3   4  18      117.56      125.44     14.03 o 
  -3   5  18       73.96       62.75      9.54 o 
  -2   5  18     2826.95     2933.42     45.96 o 
  -1   5  18       99.63      105.08      8.04 o 
   0   5  18       45.34       67.38      7.64 o 
   1   5  18       78.60       76.43      9.18 o 
   2   5  18     2821.65     2746.42     62.45 o 
   3   5  18       64.47       61.10     10.25 o 
  -3   6  18      202.35      223.98     15.96 o 
  -2   6  18      225.96      257.04     14.86 o 
  -1   6  18      523.25      566.48     15.91 o 
   0   6  18     3234.36     3281.16     54.00 o 
   1   6  18      556.87      572.61     20.87 o 
   2   6  18      227.64      249.26     16.77 o 
   3   6  18      209.10      191.85     16.31 o 
  -3   7  18     1478.68     1474.95     33.88 o 
  -2   7  18      519.18      485.82     25.68 o 
  -1   7  18      979.30      942.30     23.91 o 
   0   7  18      226.16      249.28     15.48 o 
   1   7  18     1023.92     1001.33     28.30 o 
   2   7  18      513.21      467.59     23.89 o 
   3   7  18     1451.79     1511.24     39.71 o 
  -3   8  18       40.72       52.16     10.21 o 
  -2   8  18      117.69      122.13     13.91 o 
  -1   8  18     1838.07     1824.95     40.05 o 
   0   8  18      425.60      462.04     21.39 o 
   1   8  18     1768.56     1641.03     76.74 o 
   2   8  18       94.90      103.87     11.84 o 
   3   8  18       22.24       36.14      9.35 o 
  -2   9  18     1339.12     1410.70     32.64 o 
  -1   9  18      384.95      424.84     20.38 o 
   0   9  18      209.27      201.33     30.26 o 
   1   9  18      371.77      385.66     31.96 o 
   2   9  18     1432.32     1523.50     38.88 o 
  -2  10  18      445.09      407.88     21.78 o 
  -1  10  18       41.80       46.03      9.33 o 
   0  10  18     2322.70     2468.83     49.58 o 
   1  10  18       35.25       55.16      9.86 o 
   2  10  18      428.95      453.10     23.46 o 
  -2  11  18      680.20      727.04     36.74 o 
  -1  11  18      573.94      575.80     24.23 o 
   0  11  18       94.78      106.79     12.72 o 
   1  11  18      582.40      644.08     25.59 o 
   2  11  18      642.67      710.87     27.74 o 
  -1  12  18     1340.20     1303.53     37.28 o 
   0  12  18       14.85       20.36      7.94 o 
   1  12  18     1389.77     1401.57     39.04 o 
   1   0  19      729.72      688.01     20.41 o 
   2   0  19     3027.98     3157.19     65.24 o 
   3   0  19        8.09        9.55      7.39 o 
  -3   1  19      203.06      202.27     17.03 o 
  -2   1  19      474.03      493.52     18.26 o 
  -1   1  19      502.18      504.39     16.14 o 
   0   1  19     1236.38     1236.63     29.74 o 
   1   1  19      448.80      466.07     16.04 o 
   2   1  19      516.68      509.88     21.21 o 
   3   1  19      179.14      183.23     16.03 o 
  -3   2  19     1340.63     1331.46     37.05 o 
  -2   2  19      326.96      351.34     16.06 o 
  -1   2  19      715.77      759.71     24.27 o 
   0   2  19      386.24      361.97     16.88 o 
   1   2  19      673.64      714.83     23.49 o 
   2   2  19      316.52      294.51     17.52 o 
   3   2  19     1359.56     1443.60     38.12 o 
  -3   3  19      296.88      356.31     27.35 o 
  -2   3  19       79.08       79.62      9.38 o 
  -1   3  19     1445.35     1458.67     34.34 o 
   0   3  19      233.27      257.99     12.56 o 
   1   3  19     1517.29     1565.84     34.65 o 
   2   3  19       76.61       69.00     12.50 o 
   3   3  19      285.61      329.61     20.43 o 
  -3   4  19      335.93      350.95     19.56 o 
  -2   4  19     1874.77     1854.67     35.50 o 
  -1   4  19      263.50      270.83     16.27 o 
   0   4  19      223.56      247.92     12.75 o 
   1   4  19      262.51      266.50     16.52 o 
   2   4  19     1859.36     1913.69     41.73 o 
   3   4  19      300.63      272.31     18.70 o 
  -3   5  19       18.81       15.10      7.45 o 
  -2   5  19       79.86      102.45     12.50 o 
  -1   5  19       92.97       95.45      9.43 o 
   0   5  19     5219.23     5316.31     84.70 o 
   1   5  19      101.58      104.23     10.90 o 
   2   5  19       61.80       74.58     12.76 o 
   3   5  19       10.62       -3.38      8.15 o 
  -3   6  19      436.13      504.08     21.00 o 
  -2   6  19     1127.72     1136.62     32.88 o 
  -1   6  19      253.37      264.56     17.09 o 
   0   6  19        0.92        8.26      5.59 o 
   1   6  19      237.67      282.40     17.09 o 
   2   6  19     1192.16     1137.55     49.77 o 
   3   6  19      411.69      437.70     23.20 o 
  -3   7  19      374.82      395.51     20.09 o 
  -2   7  19      255.23      234.14     17.42 o 
  -1   7  19     1429.42     1460.19     35.15 o 
   0   7  19      457.30      459.92     19.66 o 
   1   7  19     1473.19     1482.67     35.73 o 
   2   7  19      248.50      255.15     17.92 o 
   3   7  19      403.72      462.39     33.14 o 
  -2   8  19      297.01      348.15     29.11 o 
  -1   8  19      320.00      365.82     19.52 o 
   0   8  19        1.52       11.18      5.51 o 
   1   8  19      368.84      398.71     19.74 o 
   2   8  19      273.98      310.65     19.74 o 
  -2   9  19       23.81       72.92     20.01 o 
  -1   9  19      422.20      429.35     20.96 o 
   0   9  19     2779.29     2969.89     55.57 o 
   1   9  19      395.23      388.87     20.78 o 
   2   9  19       13.35       12.51      7.03 o 
  -1  10  19      222.29      216.33     17.06 o 
   0  10  19      112.16      110.08     16.96 o 
   1  10  19      219.55      226.85     17.62 o 
  -1  11  19      524.45      536.26     24.49 o 
   0  11  19     1919.37     2001.85     75.04 o 
   1  11  19      555.08      629.41     26.04 o 
   0   0  20     2965.24     2957.69     94.11 o 
   1   0  20     1008.51     1003.46     28.23 o 
   2   0  20      129.68      135.20     16.79 o 
   3   0  20      124.76      179.91     16.05 o 
  -3   1  20      528.93      571.32     31.96 o 
  -2   1  20     1313.77     1309.07     62.96 o 
  -1   1  20      801.08      825.51     31.35 o 
   0   1  20     1338.18     1314.43     37.85 o 
   1   1  20      751.46      778.46     30.99 o 
   2   1  20     1356.74     1477.84     36.42 o 
   3   1  20      506.94      520.19     23.98 o 
  -3   2  20       88.30      110.19     15.19 o 
  -2   2  20      704.96      737.35     21.84 o 
  -1   2  20      897.34      895.39     27.29 o 
   0   2  20      655.78      664.92     24.82 o 
   1   2  20      913.93      860.41     25.27 o 
   2   2  20      672.75      672.13     24.15 o 
   3   2  20       70.22       74.17     11.81 o 
  -3   3  20      889.62      893.19     33.54 o 
  -2   3  20      302.31      310.03     18.89 o 
  -1   3  20      491.84      512.77     21.42 o 
   0   3  20     1193.29     1228.26     38.42 o 
   1   3  20      546.60      528.31     20.23 o 
   2   3  20      296.61      319.47     18.92 o 
   3   3  20      836.76      861.01     35.97 o 
  -3   4  20      381.12      452.43     20.06 o 
  -2   4  20      344.11      398.92     21.05 o 
  -1   4  20      708.64      739.87     63.51 o 
   0   4  20      641.64      684.05     22.40 o 
   1   4  20      689.89      678.89     28.72 o 
   2   4  20      334.66      345.57     19.61 o 
   3   4  20      388.44      430.93     23.35 o 
  -3   5  20       45.86       54.10     10.15 o 
  -2   5  20     1219.44     1242.67     34.96 o 
  -1   5  20      478.17      455.65     27.69 o 
   0   5  20       90.34      106.87     11.16 o 
   1   5  20      450.54      468.81     19.87 o 
   2   5  20     1237.45     1276.62     50.68 o 
   3   5  20       30.47       30.27      9.78 o 
  -2   6  20      370.49      380.32     21.38 o 
  -1   6  20      497.32      509.20     21.64 o 
   0   6  20      481.49      507.08     37.93 o 
   1   6  20      506.67      564.33     25.40 o 
   2   6  20      352.61      364.62     24.07 o 
  -2   7  20      213.59      221.31     18.22 o 
  -1   7  20      450.21      499.70     26.08 o 
   0   7  20      287.76      323.22     20.29 o 
   1   7  20      511.68      526.24     22.08 o 
   2   7  20      244.51      260.45     18.40 o 
  -2   8  20     1097.08     1162.21     44.13 o 
  -1   8  20      417.46      482.52     65.98 o 
   0   8  20      186.68      219.13     17.81 o 
   1   8  20      364.11      410.12     20.78 o 
   2   8  20     1104.32     1206.23     35.24 o 
  -1   9  20      355.29      343.16     20.02 o 
   0   9  20      163.90      181.88     15.62 o 
   1   9  20      291.82      330.53     20.12 o 
   0  10  20      520.08      555.85     38.79 o 
   1   0  21     1227.18     1257.37     32.97 o 
   2   0  21        1.75        4.75      9.37 o 
  -2   1  21      490.85      527.76     22.33 o 
  -1   1  21      440.38      459.87     20.48 o 
   0   1  21      826.40      807.47     33.69 o 
   1   1  21      374.27      370.04     27.46 o 
   2   1  21      470.34      523.31     22.18 o 
  -2   2  21       29.43       32.01      8.62 o 
  -1   2  21       85.94      113.88     12.14 o 
   0   2  21     2577.32     2613.63     63.96 o 
   1   2  21      105.23      124.56     12.62 o 
   2   2  21       29.69       31.71      8.85 o 
  -2   3  21     1304.55     1337.38     36.24 o 
  -1   3  21      741.59      717.57     33.00 o 
   0   3  21       18.26       31.36      7.96 o 
   1   3  21      723.65      719.95     34.78 o 
   2   3  21     1298.37     1351.13     51.44 o 
  -2   4  21      103.88      129.91     16.20 o 
  -1   4  21      856.88      880.60     37.11 o 
   0   4  21      446.07      473.66     25.08 o 
   1   4  21      859.16      865.70     27.04 o 
   2   4  21       79.81       80.23     11.50 o 
  -2   5  21       69.50       72.20     12.04 o 
  -1   5  21      924.07      967.89     72.10 o 
   0   5  21       32.47       40.12     13.60 o 
   1   5  21      911.90     1007.59     29.63 o 
   2   5  21       73.86       79.35     11.55 o 
  -2   6  21      254.77      280.83     20.04 o 
  -1   6  21      806.84      884.80     52.62 o 
   0   6  21      822.69      886.30     27.76 o 
   1   6  21      837.93      859.21     27.92 o 
   2   6  21      273.56      297.65     19.94 o 
  -1   7  21      179.27      178.34     28.78 o 
   0   7  21       28.69       32.56      8.54 o 
   1   7  21      193.33      225.29     26.07 o 
  -1   8  21      103.81       75.16     20.78 o 
   0   8  21      696.36      778.14     31.14 o 
   1   8  21       99.93      105.21     12.88 o 
   0   0  22      113.92      168.74     26.78 o 
   1   0  22      582.17      633.29     24.16 o 
   2   0  22       36.18       53.70     13.18 o 
  -2   1  22      128.08      150.56     18.96 o 
  -1   1  22      519.97      556.05     30.25 o 
   0   1  22      269.89      315.20     35.96 o 
   1   1  22      567.34      584.52     41.11 o 
   2   1  22      125.17      151.84     14.83 o 
  -2   2  22      813.88      910.01     37.87 o 
  -1   2  22      235.22      256.00     23.29 o 
   0   2  22       61.12       64.03     13.21 o 
   1   2  22      221.67      216.84     24.22 o 
   2   2  22      833.64      930.55     30.24 o 
  -2   3  22       93.09      101.49     12.99 o 
  -1   3  22      141.50      182.07     20.50 o 
   0   3  22      391.52      418.53     39.61 o 
   1   3  22      143.68      138.01     17.19 o 
   2   3  22      107.74      123.80     13.63 o 
  -1   4  22      497.68      562.36     46.26 o 
   0   4  22        0.55        6.53     11.89 o 
   1   4  22      505.43      554.69     22.62 o 
  -1   5  22     1389.37     1457.24     70.86 o 
   0   5  22        0.23        2.38     13.48 o 
   1   5  22     1402.89     1437.63     63.41 o 
  -1   6  22      534.05      587.04     44.67 o 
   0   6  22      196.96      203.41     31.67 o 
   1   6  22      525.58      566.07     34.82 o 
   0   7  22     1569.71     1768.11     52.96 o 
   1   0  23      491.14      485.81     46.14 o 
  -1   1  23      467.43      515.50     30.91 o 
   0   1  23      341.77      342.58     39.99 o 
   1   1  23      418.11      458.09     45.03 o 
  -1   2  23      521.68      529.61     31.03 o 
   0   2  23      185.08      265.33     35.14 o 
   1   2  23      506.60      515.76     28.30 o 
  -1   3  23      343.48      409.81     29.12 o 
   0   3  23        6.99       24.31     16.36 o 
   1   3  23      314.18      339.48     27.22 o 
   0   4  23      615.45      486.10     44.97 o 
                                                 
